# Supplementary material for: Switch-like genes populate cell communication pathways and are enriched for extracellular proteins
Source: BMC Genomics. 2008 Jan 4;9:3. doi: 10.1186/1471-2164-9-3 (PMC2257939; doi:10.1186/1471-2164-9-3)
Supplement: Additional file 1 — Bimodal gene list. This table provides a comprehensive list of bimodal genes for the mouse genome including parameters used in the identification of bimodal gene expression. [file 1471-2164-9-3-S1.xls]

## Sheet: all p < 0.01
Affy Probe ID	Entrez gene ID	Gene Symbol	Human Ortholog	likelihood statistic -2logλ	Estimated p-value	Maximum overlap, A (N/A for nested components)	Standardized distance between means, D	Mixture parameter, π1	log RMA expression threshold, XT	(*)
100002_at	16426	"Itih3"	ITIH3	202.855	0	0.00998028	6.47019	0.763439	8.6801
100003_at	20190	"Ryr1"	RYR1	222.064	0	0.00757368	25.9785	0.817599	10.455
100009_r_at	20674	"Sox2"	SOX2	379.366	0	0.000785184	10.6508	0.664157	7.916
100012_at	16792	"Laptm5"	LAPTM5	133.944	0	0.0207142	5.9534	0.686174	11.2869
100021_at	11435	"Chrna1"	CHRNA1	107.427	0	0.00981041	18.5954	0.889476	8.0188
100026_at	12035	"Bcat1"	BCAT1	132.359	0	0.0141815	10.6519	0.79799	10.8247
100044_at	18417	"Cldn11"	CLDN11	365.344	0	0.000702661	9.70812	0.705914	7.2203
100047_at	20614	"Snap25"	SNAP25	687.32	0	3.14335e-06	75.4712	0.770622	10.7011
100051_at	13830	"Stom"	STOM	121.864	0	0.0235773	6.27313	0.302463	10.8381
100068_at	11668	"Aldh1a1"	ALDH1A1	109.493	0	0.0298803	15.1518	0.835513	13.0365
100099_at	20597	"Smpd1"	SMPD1	102.82	0	0.0327734	10.8806	0.194528	10.8063
100115_at	69232	"26128H7Rik"	QRICH1	105.099	0	N/A	0.413888	0.420696	N/A
100122_at	14697	"Gnb5"	GNB5	105.682	0	0.0276357	6.59125	0.759676	9.0615
100127_at	12904	"Crabp2"	CRABP2	116.652	0	0.03495	4.01805	0.556532	6.444
100131_at	20394	"Scg5"	SCG5	392.692	0	0.000417737	18.8329	0.75052	7.9637
100139_at	30052	"Pcsk1n"		231.16	0	0.00459432	9.24341	0.742924	9.8181
100153_at	17967	"Ncam1"	NCAM1	117.308	0	0.0408758	3.73641	0.601849	9.7377
100272_at	20592	"Jarid1d"		137.179	0	0.0143068	10.6386	0.797765	8.1449
100333_at	20209	"Saa2"		163.52	0	0.0116947	11.8106	0.777702	9.722
100339_at	20493	"Slc1a1"	SLC10A1	102.509	0	N/A	1.37812	0.339207	N/A
100362_f_at	16019	"Igh-6"	IGHM	98.8891	0	N/A	0.386494	0.684561	N/A
100381_at	11459	"Acta1"	ACTA1	459.913	0	0.00138706	19.6382	0.652749	12.3663
100397_at	22177	"Tyrobp"	TYROBP	138.591	0	0.0155518	8.76641	0.766927	10.4392
100398_at	16568	"Kif3a"		135.398	0	0.0143671	17.5878	0.841473	9.1361
100406_at	19259	"Ptpn5"	PTPN5	309.719	0	0.00135095	26.7764	0.804851	9.352
100436_at	18405	"Orm1"	ORM1	173.986	0	0.00383648	18.8571	0.854225	7.1778
100437_g_at	18405	"Orm1"	ORM1	113.789	0	0.00795771	29.0581	0.901085	11.2781
100441_s_at	11733	"Ank1"	ANK1	167.173	0	0.0141301	9.78382	0.742448	9.0031
100453_at	12323	"Camk2b"	CAMK2B	148.258	0	0.0218048	4.43904	0.601018	10.7353
100455_at	20616	"Snap91"	SNAP91	409.779	0	0.000219027	11.6137	0.737573	7.1527
100458_at	17957	"Napb"	NAPB	182.956	0	0.00638642	15.7536	0.813856	8.2744
100470_at	26414	"Mapk1"	MAPK10	164.271	0	0.0327056	4.35746	0.630587	8.035
100505_at	19762	"Rit2"	RIT2	638.804	0	2.568e-06	51.3975	0.770672	7.3992
100510_at	104069	"Sncb"	SNCB	146.817	0	0.0047254	20.8791	0.874441	10.7018
100536_at	17433	"Mobp"	MOBP	614.182	0	1.05025e-05	90.5963	0.801891	10.3897
100554_at	54132	"Pdlim1"	PDLIM1	114.664	0	0.0361227	7.83528	0.266775	9.137
100569_at	12306	"Anxa2"	ANXA2	116.785	0	0.055722	5.58883	0.599172	12.8169
100605_at	22004	"Tpm2"	TPM2	250.145	0	0.00552878	29.8641	0.818258	12.0432
100611_at	17105	"Lyzs"		154.773	0	0.048181	8.86382	0.307539	8.0032
100612_at	20133	"Rrm1"	RRM1	102.676	0	0.0304538	6.67643	0.745328	9.9859
100614_at	17189	"Mb"	MB	325.685	0	0.00142382	11.7681	0.717714	9.3449
100615_at		""		130.249	0	0.0164619	11.6028	0.804192	8.2414
100683_r_at	545847	""		108.111	0	0.0234648	8.54298	0.788188	10.0427
100876_at	235180	"Fez1"	FEZ1	152.209	0	0.0126005	42.6578	0.881609	11.9222
100877_at	67705	"18158I24Rik"		89.9094	0	0.0327661	9.05878	0.196669	9.5715
100879_at	11474	"Actn3"	ACTN3	212.303	0	0.00749372	19.5426	0.804486	11.5994
100882_at	13214	"Defb1"	DEFB1	143.344	0	0.00392262	25.1643	0.891563	8.0834
100896_at	12299	"Cacng1"	CACNG1	297.701	0	0.00351763	109.095	0.867046	11.5847
100921_at	21954	"Tnni3"	TNNI3	127.602	0	0.0257577	5.12216	0.695459	9.1121
100924_at	14462	"Gata3"	GATA3	100.895	0	0.0141889	34.9174	0.906141	9.6152
100928_at	14115	"Fbln2"		124.014	0	0.0295408	3.99928	0.542397	9.7923
100944_at	107350	"AW1121"		89.6547	0	0.0516244	5.51668	0.352029	7.6503
100948_at	11732	"Ank"	ANKH	100.63	0	0.0389605	4.99778	0.380548	10.0287
100955_at	67196	"Ube2t"	UBE2T	119.328	0	0.018112	9.58656	0.805467	8.0015
100956_at	16591	"Kl"	KL	125.58	0	0.0120655	11.9242	0.843526	6.5013
100973_i_at	20301	"Ccl27"	CCL27	112.993	0	0.0203546	9.31991	0.799993	8.6841
100997_at	13346	"Des"	DES	262.808	0	0.006668	17.4917	0.753266	11.7261
101019_at	13032	"Ctsc"	CTSC	130.53	0	0.0249387	4.3328	0.553646	8.5568
101020_at	13032	"Ctsc"	CTSC	129.844	0	0.022768	5.44875	0.646298	7.4885
101028_i_at	11464	"Actc1"	ACTC1	235.807	0	0.00826743	5.44393	0.616621	7.7096
101029_f_at	11464	"Actc1"	ACTC1	175.057	0	0.0202591	17.132	0.793168	12.6714
101048_at	19264	"Ptprc"	PTPRC	91.7144	0	0.0529282	3.55675	0.619524	6.6057
101054_at	16149	"Cd74"	CD74	206.585	0	0.0234861	7.76021	0.396449	10.0781
101058_at	11722	"Amy1"	AMY1A	112.095	0	0.0379274	3.70285	0.56553	7.2842
101063_at	21924	"Tnnc1"	TNNC1	194.543	0	0.0149081	4.81083	0.635228	8.8369
101071_at	17888	"Myh6"	MYH6	188.315	0	0.00388831	14.5788	0.833744	8.1145
101089_at	53318	"Pdlim3"	PDLIM3	122.602	0	0.0228683	17.3486	0.838095	10.9939
101090_at	14118	"Fbn1"	FBN1	107.187	0	0.0551251	7.6006	0.272104	8.3265
101093_at	12826	"Col4a1"	COL4A1	140.637	0	0.0199138	6.99682	0.306825	10.3406
101095_at	17150	"Mfap2"	MFAP2	98.5309	0	0.0320542	5.4765	0.6783	9.4834
101099_at	18196	"Nsg1"	0	330.479	0	0.00112446	29.646	0.80241	8.3219
101107_at	12321	"Calu"	CALU	104.94	0	0.0307315	4.64769	0.399537	10.0341
101108_at	50927	"Nasp"		95.9305	0	0.0638032	3.72554	0.719304	7.0586
101128_at	12292	"Cacna1s"	CACNA1S	164.246	0	0.00989986	21.7657	0.842364	9.5843
101130_at	12843	"Col1a2"	COL1A2	138.054	0	0.0325247	10.6149	0.755284	12.8562
101207_at	268373	"Ppia"	PPIA	91.3728	0	N/A	3.59862	0.417356	N/A
101289_f_at	13646	"Klk1b22"		99.6468	0	0.00680708	26.5859	0.914162	10.0964
101297_at	19264	"Ptprc"	PTPRC	139.917	0	0.0132066	12.1132	0.808305	6.0517
101384_at	70059	"Degs2"	DEGS2	106.209	0	N/A	0.356097	0.274222	N/A
101394_at	24053	"Sgcg"		229.138	0	0.00511946	11.994	0.753326	8.1775
101412_at	20408	"Sh3gl3"	SH3GL3	254.338	0	0.00364967	10.7508	0.728522	9.3022
101419_at	22153	"Tubb4"	TUBB4	299.36	0	0.00120589	89.0331	0.873769	12.8512
101420_at	22348	"Slc32a1"	SLC32A1	390.011	0	0.000205277	29.4391	0.805733	8.4355
101449_at	211007	"Trim41"	TRIM41	108.849	0	N/A	0.236606	0.688119	N/A
101451_at	18616	"Peg3"	PEG3	96.1729	0	0.0292797	16.9682	0.857196	11.6501
101461_f_at	18744	"Pja1"		142.427	0	0.0287751	7.33517	0.68217	12.3465
101467_at	20203	"S1b"	S100B	337.946	0	0.00128039	33.2667	0.803078	9.062
101468_at	18636	"Cfp"		93.019	0	0.0309537	7.56317	0.798742	7.7734
101480_at	54152	"Dnalc4"	DNAL4	93.4408	0	0.0318272	7.43296	0.774584	10.0527
101501_r_at	16210	"Impact"	IMPACT	90.6023	0	0.0269137	9.76491	0.839044	7.7942
101521_at	11799	"Birc5"	BIRC5	102.591	0	0.0325559	5.6803	0.711294	7.924
101539_f_at	104158	"Ces3"	CES3	147.988	0	0.028061	4.2356	0.573095	7.9664
101566_f_at	17840	"Mup1"		167.084	0	0.0225771	4.28456	0.644263	6.3781
101629_s_at	56216	"Stx1b2"	STX1B2	101.969	0	0.00633778	30.5048	0.916283	6.2298
101680_at	26451	"Rpl27a"	RPL27A	212.282	0	0.00367039	22.5743	0.16569	9.8681
101701_at	12564	"Cdh8"	CDH8	149.552	0	0.00977647	16.1969	0.836132	6.3722
101732_at	18690	"Phxr5"		282.139	0	0.00639707	27.7938	0.784712	11.29
101753_s_at	17105	"Lyzs"		153.876	0	0.0230383	4.27224	0.530476	9.9867
101770_i_at	192164	"Pcdha12"	PCDHA13	167.239	0	0.0100783	12.0748	0.788084	7.6862
101853_f_at	12628	"Cfh"	CFH	94.3291	0	0.0253173	9.3902	0.818781	8.4177
101878_at	669118	""		110.05	0	0.0466829	3.68897	0.625938	6.2948
101884_at	434794	"Xlr4a"		105.804	0	0.00888503	19.7129	0.89461	7.2724
101903_at	12180	"Smyd1"	SMYD1	252.364	0	0.00363591	9.54536	0.720319	8.7741
101907_s_at	26367	"Ceacam2"		90.3064	0	N/A	0.353556	0.33183	N/A
101912_at	66107	"111G2Rik"		136.434	0	0.00955281	17.6423	0.85527	9.6067
101975_at	13386	"Dlk1"	DLK1	130.534	0	0.0217132	6.16511	0.720199	10.7715
101980_at	20024	"Sub1"	SUB1	128.526	0	0.01323	12.0854	0.820323	8.9516
101990_at	16832	"Ldhb"	LDHB	125.447	0	0.0277654	4.09582	0.514595	10.1795
101993_at	21923	"Tnc"		129.762	0	0.0110389	14.5087	0.845559	9.668
102009_at	76884	"Cyfip2"	CYFIP2	214.893	0	0.007488	9.47678	0.714321	10.3698
102038_at	16924	"Lnx1"	LNX1	98.5594	0	0.0338025	5.55307	0.70554	6.1575
102041_at	17930	"Myom2"	MYOM2	302.18	0	0.00202219	9.81752	0.702413	8.8847
102048_at	107765	"Ankrd1"	ANKRD1	418.802	0	0.000313623	9.54011	0.687559	7.3445
102049_at	27273	"Pdk4"	PDK4	165.02	0	0.0256071	4.47764	0.577998	9.1719
102059_at	66257	"Nicn1"	NICN1	91.9091	0	0.0265476	8.64893	0.813606	10.4231
102061_at	17349	"Mlf1"	MLF1	137.727	0	0.0380598	5.3779	0.433459	6.7543
102063_at	18607	"Pdpk1"	PDPK1	167.181	0	0.00553946	34.5693	0.879254	9.4063
102101_f_at		""		185.023	0	0.00600485	15.9624	0.818368	9.631
102105_f_at	19215	"Ptgds"	PTGDS	158.991	0	0.0164798	9.97366	0.746383	12.5022
102147_at	11648	"Akp3"		108.339	0	N/A	1.26069	0.21479	N/A
102156_f_at	16114	"Igk-V28"		248.157	0	0.00279338	12.6362	0.772185	8.6293
102209_at	18018	"Nfatc1"	NFATC1	112.392	0	0.0287713	5.07005	0.388676	8.0251
102213_at	22437	"Cmya1"	CMYA1	190.107	0	0.00851003	9.90747	0.743588	10.0192
102234_at		""		156.263	0	0.0117719	19.2238	0.835493	9.1252
102296_at	18549	"Pcsk2"	PCSK2	158.868	0	0.010258	10.0611	0.779568	10.3149
102304_f_at	22719	"Zfp61"		152.542	0	0.0178918	5.21184	0.616721	7.8756
102305_at	171469	"Gpr37l1"	GPR37L1	178.541	0	0.00688791	14.6413	0.80793	10.0186
102314_at	20528	"Slc2a4"	SLC2A4	118.347	0	0.0212205	8.94793	0.786866	10.7913
102342_at	18195	"Nsf"	NSF	157.248	0	0.00698816	33.0559	0.87817	11.8571
102344_s_at	21401	"Tcea3"	TCEA3	101.192	0	0.0290853	7.98849	0.777479	8.6616
102353_at	16414	"Itgb2"	ITGB2	186.439	0	0.0106624	6.41052	0.691107	8.1144
102389_s_at	14432	"Gap43"	GAP43	341.319	0	0.000979897	32.9441	0.807359	9.1509
102405_at	17136	"Mag"	MAG	120.363	0	0.00785623	19.7806	0.880532	10.0692
102426_at	12372	"Casq1"	CASQ1	261.704	0	0.00439272	7.03721	0.677847	10.855
102571_at	14623	"Gjb6"	GJB6	103.51	0	0.0184992	12.8767	0.848979	8.9541
102653_at	20191	"Ryr2"	RYR2	274.003	0	0.00409299	6.89228	0.711784	7.2302
102677_at	14570	"Arhgdig"	ARHGDIG	89.7596	0	0.0321624	8.63867	0.79984	9.5607
102700_at	21375	"Tbr1"	TBR1	183.667	0	0.00257436	64.1951	0.905054	9.5397
102704_at	11829	"Aqp4"	AQP4	200.134	0	0.0126422	21.1708	0.804221	9.6095
102715_at	13865	"Nr2f1"	NR2F1	134.616	0	0.012774	11.6793	0.811958	7.6398
102726_at	21333	"Tac1"	TAC1	227.306	0	0.00354975	16.7742	0.805403	8.0463
102727_at	12064	"Bdnf"	BDNF	138.795	0	0.0239895	5.1866	0.649949	8.0213
102735_at	21778	"Tex9"	TEX9	138.613	0	0.0169141	8.09142	0.741199	6.5563
102749_at	12865	"Cox7a1"	COX7A1	99.2474	0	0.0390882	4.75138	0.698704	7.7613
102808_at	20266	"Scn1b"	SCN1B	102.93	0	0.0299768	7.49416	0.758781	10.3623
102819_at	17954	"Nap1l2"		327.494	0	0.000836692	11.1449	0.770098	7.3592
102846_at	22115	"Tssk2"	TSSK2	196.709	0	N/A	1.79648	0.267421	N/A
102852_at	12558	"Cdh2"	CDH2	131.614	0	0.0247014	4.55452	0.43334	8.1371
102859_at	52250	"Reep1"	REEP1	102.103	0	0.0528261	8.06365	0.747747	11.5937
102936_at	675709	""		107.997	0	0.0246209	9.76137	0.795293	10.4345
102967_at	14545	"Gdap1"	GDAP1	396.442	0	0.000912542	27.6252	0.758579	9.0829
102990_at	12825	"Col3a1"		175.219	0	0.0147638	5.88827	0.635581	8.0106
103031_g_at	13429	"Dnm1"	DNM1	310.833	0	0.00266824	33.9936	0.803587	13.1564
103059_at	17178	"Fxyd3"		225.092	0	0.0048372	8.51186	0.774744	9.4637
103061_at	14415	"Gad1"	GAD1	601.309	0	3.59636e-06	50.9447	0.786229	9.5738
103084_at	13009	"Csrp3"	CSRP3	222.46	0	0.00602703	8.12511	0.711277	9.1174
103088_at	12661	"Chl1"	CHL1	132.282	0	0.0168272	8.37674	0.761321	8.2979
103089_at	12506	"Cd48"	CD48	137.403	0	0.0299167	4.39106	0.669155	7.2543
103100_at	97064	"Wwtr1"	WWTR1	192.651	0	0.0119433	6.01093	0.409756	8.3286
103214_at	69253	"Hspb2"	HSPB2	136.399	0	0.0168505	9.33512	0.766028	9.1399
103215_g_at	69253	"Hspb2"	HSPB2	156.387	0	0.0154098	7.31703	0.704763	10.98
103224_at	19337	"Rab33a"		108.053	0	0.020627	9.46548	0.814942	8.0624
103228_at	54384	"Mtmr7"	MTMR7	92.1867	0	0.0330651	7.42561	0.783756	8.204
103245_at	13012	"Cst8"	CST8	120.198	0	0.0310793	4.13713	0.627507	6.7121
103257_at	99887	"Tmem56"	TMEM56	92.3969	0	0.0489175	5.25592	0.346773	7.1824
103265_r_at	13821	"Epb4.1l1"	EPB41L1	139.44	0	0.0153722	12.7805	0.803259	9.1073
103289_at	53419	"Corin"	CORIN	200.226	0	0.00428623	124.494	0.908648	9.4901
103395_at	20391	"Sgca"	SGCA	187.136	0	0.0102278	10.6258	0.745694	10.1286
103412_at	77569	"3732412D22Rik"	0	92.9821	0	0.0382967	6.72838	0.266591	7.9365
103418_at	106344	"Rfc4"	RFC4	125.443	0	0.0132782	12.5413	0.82721	8.0274
103448_at	20201	"S1a8"	S100A8	137.088	0	0.0419005	3.84453	0.675094	8.3928
103484_at	78977	"Popdc3"	POPDC3	124.334	0	0.0216792	7.76684	0.741974	7.6957
103487_at	23934	"Ly6h"	LY6H	206.189	0	0.00591116	16.9327	0.805048	11.3033
103501_at	19290	"Pura"	PURA	141.837	0	0.0205813	11.093	0.776811	11.6206
103506_f_at	13506	"Dsc2"	DSC2	147.889	0	0.0102912	12.1494	0.810114	7.5537
103536_at	56363	"Tmeff2"	TMEFF2	289.521	0	0.0031475	33.6813	0.81295	8.0627
103543_at	56747	"Sez6l"		142.379	0	0.0117142	10.3829	0.811096	8.8304
103570_at	81799	"C1qtnf3"		259.079	0	0.00344729	8.71945	0.725982	6.87
103575_at		""		308.738	0	0.000674671	23.5788	0.818498	6.9405
103589_at	16666	"Krt16"	KRT16	97.1967	0	0.0352338	5.34993	0.709807	7.1355
103600_at	13829	"Epb4.9"	EPB49	97.7596	0	0.0247572	10.6124	0.83028	11.6383
103617_at	13136	"Cd55"	CD55	144.294	0	0.021245	5.55932	0.658327	6.6537
103618_at	76722	"Ckmt2"	CKMT2	281.346	0	0.00332238	11.7004	0.715759	9.8095
103632_at	69317	"Hmgb4"	HMGB4	117.045	0	N/A	0.697946	0.26495	N/A
103649_at	56185	"Hao3"	HAO2	171.305	0	0.0114141	7.30215	0.819886	5.9052
103665_at	170439	"Elovl6"	ELOVL6	137.473	0	0.0263895	4.46562	0.49467	8.5463
103674_f_at	26908	"Eif2s3y"		203.789	0	0.0130107	13.0389	0.256498	6.796
103688_at	237761	"Ankrd43"	ANKRD43	227.783	0	0.00600114	7.48261	0.742652	7.2139
103692_at	13643	"Efnb3"	EFNB3	163.072	0	0.0121938	8.30092	0.725598	10.6567
103734_at	52906	"Ahi1"	AHI1	307.849	0	0.00168909	10.4399	0.710036	8.4028
103771_at	68846	"11161N23Rik"		95.9713	0	0.0234165	10.0288	0.83266	11.9057
103787_at	16485	"Kcna1"	KCNA1	145.89	0	0.0102844	13.9901	0.824265	9.988
103812_at	12722	"Clca1"	CLCA1	133.769	0	0.0160329	8.77225	0.777227	7.6913
103817_at	56693	"Crtap"	CRTAP	148.443	0	0.0201732	5.45221	0.38925	9.7725
103829_at	15204	"Herc2"	HERC2	111.297	0	0.0293532	6.39384	0.701019	9.5216
103842_at	26900	"Ddx3y"		318.419	0	0.00394164	15.7874	0.29554	6.5565
103843_at	14681	"Gnao1"	GNAO1	387.62	0	0.00224505	59.7799	0.804047	12.473
103931_at	14788	"Gpr162"	GPR162	145.043	0	0.00710466	26.8241	0.876204	11.3807
103932_at	223499	"Wdsof1"	WDSOF1	90.5947	0	0.0324279	6.90243	0.754308	9.7458
103935_at	53313	"Atp2a3"	ATP2A3	102.834	0	0.0142886	20.3773	0.880618	11.7805
103960_at	51799	"Rap2ip"	0	177.564	0	0.0109742	30.1016	0.850841	11.6533
103987_at	17441	"Mog"		127.656	0	0.0143315	10.6064	0.820937	7.7539
104007_at	18408	"Slc25a15"	SLC25A15	101.388	0	N/A	0.793772	0.407705	N/A
104008_at	30051	"Spdef"	SPDEF	93.4938	0	N/A	0.49217	0.293783	N/A
104030_at	19206	"Ptch1"	PTCH1	109.128	0	0.052134	6.58219	0.320633	8.0331
104045_at	72480	"Tspyl4"	TSPYL4	99.2641	0	0.110189	5.20381	0.373077	8.5131
104083_at	12562	"Cdh5"	CDH5	97.597	0	0.0393003	4.39403	0.404727	8.5877
104100_at	19285	"Ptrf"	PTRF	192.762	0	0.0125698	5.07598	0.448789	10.4637
104147_at	94181	"Nans"	NANS	127.958	0	N/A	0.499067	0.251399	N/A
104175_at		""		125.966	0	0.00725332	20.9052	0.879729	10.7132
104208_at	224020	"Pik4ca"	PIK4CA	127.471	0	0.0251191	11.2755	0.784781	10.5414
104277_at	56737	"Alg2"	ALG2	154.966	0	0.0116344	15.3458	0.819157	10.8287
104314_r_at	68721	"11132A3Rik"	C11orf1	260.151	0	0.00783206	25.9086	0.788988	11.4829
104320_at	216134	"Pdxk"	PDXK	160.054	0	0.0107875	15.7512	0.818163	11.3213
104333_at	110956	"D17H6S56E-5"		105.009	0	0.045445	4.45417	0.456977	7.1986
104337_f_at	67451	"Pkp2"	PKP2	151.805	0	0.0216568	4.77803	0.445631	9.2294
104372_at	64296	"Abhd8"	ABHD8	202.613	0	0.0087957	39.5672	0.853334	11.4223
104375_at	94214	"Spock2"		276.286	0	0.00500895	5.63103	0.588681	10.7624
104383_at	12933	"Crmp1"	CRMP1	426.307	0	0.00016266	22.6171	0.767423	9.9286
104407_at	11658	"Alcam"	ALCAM	172.319	0	0.0283182	7.4862	0.363457	6.7862
104422_at	19275	"Ptprn"	PTPRN	211.175	0	0.00494445	30.7255	0.846663	12.0675
104428_s_at	17179	"Matk"	MATK	135.78	0	0.0117639	15.3255	0.836771	11.1285
104449_at	14658	"Glrb"	GLRB	429.71	0	0.000996046	64.3214	0.802584	10.1972
104494_at	268301	"Ankrd57"	ANKRD57	92.6109	0	0.0380394	7.45169	0.756212	8.7127
104499_at	26556	"Homer1"	HOMER1	102.831	0	0.0312379	7.23037	0.758295	7.16
104504_at	20273	"Scn8a"	SCN8A	183.903	0	0.00664744	10.5093	0.789851	7.8848
104555_at	59011	"Myoz1"	MYOZ1	163.318	0	0.00859121	17.3242	0.831262	11.4936
104556_at	108653	"4933426K21Rik"		93.6546	0	0.0361363	5.40209	0.715119	6.7657
104564_at	20255	"Scg3"	SCG3	417.947	0	0.000592362	31.3436	0.765818	8.8377
104587_at	16775	"Lama4"	LAMA4	131.88	0	0.0285147	6.24459	0.350141	8.4714
104606_at	23833	"Cd52"	CD52	99.6627	0	0.032576	5.0406	0.66978	10.0186
104607_at	20167	"Rtn2"	RTN2	110.628	0	0.034759	3.98185	0.517787	9.3837
104637_at	14867	"Gstm6"		95.637	0	0.0187883	11.9495	0.865645	10.0918
104638_at	11870	"Art1"	ART1	216.176	0	0.00685233	10.7715	0.737195	10.214
104643_at	211652	"Wwc1"	WWC1	162.598	0	0.0215737	5.10743	0.469336	8.3353
104652_at	16526	"Kcnk2"		122.31	0	0.0283739	4.64463	0.631267	8.503
104686_at	14810	"Grin1"	GRIN1	210.183	0	0.0042355	54.9529	0.878116	8.7448
104697_at	80837	"Rhoj"	RHOJ	118.025	0	0.028152	3.90155	0.488859	7.7867
104747_at	20510	"Slc1a1"	SLC1A1	209.135	0	0.00749445	19.5469	0.80585	8.1218
104750_at	15953	"Ifi47"		143.664	0	0.0346216	4.24387	0.603508	6.5242
104751_at	19132	"Prph1"	PRPH	236.14	0	0.00553478	15.4609	0.768726	8.1096
160066_at	29806	"Limd1"	LIMD1	100.292	0	0.0298686	8.21665	0.228084	8.8291
160069_at	57441	"Gmnn"	GMNN	114.583	0	0.0267004	6.14092	0.701886	8.2426
160095_at	16948	"Lox"	LOX	157.765	0	0.0207357	4.38864	0.595835	7.4911
160105_r_at	329777	"Pigk"	PIGK	92.6837	0	0.0345398	6.20311	0.72474	10.1513
160122_at	66514	"Asrgl1"	ASRGL1	111.494	0	0.0239765	7.25309	0.773707	7.4999
160139_at	80888	"Hspb8"	HSPB8	266.504	0	0.00520126	8.48097	0.642758	11.444
160162_at	21346	"Tagln2"	TAGLN2	100.22	0	0.0406169	8.81143	0.227366	10.7339
160170_at	20262	"Stmn3"	STMN3	485.373	0	6.75014e-05	31.0873	0.770784	9.3605
160173_at	17263	"Gtl2"	MEG3	239.339	0	0.0107364	7.62613	0.40938	9.2103
160181_at	20977	"Syp"		167.631	0	0.0131038	39.4066	0.867543	10.3081
160185_at	56370	"Tagln3"	TAGLN3	379.562	0	0.00221944	61.6482	0.810532	10.6108
160190_at	20983	"Syt4"	SYT4	389.107	0	0.000237828	12.3777	0.763084	6.07
160222_i_at	56384	"Letm1"	LETM1	125.848	0	0.0201878	8.41619	0.766428	5.5515
160223_at	74196	"Ttc27"	TTC27	96.7807	0	0.0244783	9.00292	0.818987	7.5623
160236_at	105439	"Slain1"	SLAIN1	250.762	0	0.00691034	9.88422	0.680768	7.4659
160244_at	14154	"Fem1a"	FEM1A	189.243	0	0.00852122	9.33489	0.739106	11.0346
160255_at	66395	"Ahnak"	AHNAK	108.21	0	0.0464627	3.58374	0.40459	11.8105
160275_at	27361	"Sepx1"	SEPX1	120.811	0	0.0272271	4.0527	0.476872	10.7894
160280_at	12389	"Cav1"	CAV1	164.521	0	0.0179921	5.22133	0.422752	9.6187
160308_at	17698	"Msn"		102.337	0	0.0385984	8.5531	0.234262	9.0924
160354_at	24131	"Ldb3"	LDB3	300.512	0	0.00472615	19.3831	0.746182	11.6757
160358_at	12490	"Cd34"	CD34	130.405	0	0.0258755	4.08716	0.507083	9.3626
160375_at	12350	"Car3"	CA3	358.256	0	0.00447939	22.2794	0.716433	11.7019
160388_at	66234	"Sc4mol"	SC4MOL	102.837	0	0.0352697	8.72707	0.231008	7.7481
160413_at	18197	"Nsg2"	0	337.35	0	0.00132014	18.6455	0.754391	10.4161
160422_at	20174	"Ruvbl2"	RUVBL2	99.7428	0	N/A	0.455974	0.331364	N/A
160440_at	17128	"Smad4"	SMAD4	98.8715	0	N/A	0.0173608	0.706322	N/A
160471_at	20492	"Slbp"	SLBP	94.6323	0	0.0283971	8.50323	0.799554	9.038
160472_r_at	230157	"Tmeff1"	TMEFF1	151.315	0	0.019852	5.26394	0.670639	5.6751
160481_at	18534	"Pck1"	PCK1	103.391	0	0.0198501	9.45732	0.845529	8.184
160487_at	17896	"Myl4"	MYL4	95.723	0	0.0654611	3.79048	0.572682	7.8589
160546_at	11676	"Aldoc"	ALDOC	353.943	0	0.00083072	16.4796	0.745822	11.1884
160547_s_at	56338	"Txnip"	TXNIP	109.115	0	0.0255689	8.25595	0.224606	10.4358
160553_at	17068	"Ly6d"	LY6D	129.653	0	0.00800885	21.1345	0.875283	11.7214
160564_at	16819	"Lcn2"	LCN2	180.852	0	0.0145716	5.78689	0.719277	7.4745
160565_at	12716	"Ckmt1"	CKMT1B	161.422	0	0.0146781	6.33698	0.668957	8.8067
160577_at	11981	"Atp9a"	ATP9A	93.5404	0	0.026199	10.2734	0.821384	11.9398
160610_at	116731	"Pcdha1"	PCDHA1	438.572	0	0.000158276	12.6277	0.708731	7.33
160631_s_at	20391	"Sgca"	SGCA	211.27	0	0.00755419	9.73599	0.726819	9.6297
160651_at	56753	"Tacstd2"	TACSTD2	169.737	0	0.0047495	15.0511	0.841362	9.4651
160696_at	21841	"Tia1"	TIA1	136.388	0	0.0245802	7.1575	0.691296	9.7867
160702_at	207920	"Rbm35a"	RBM35A	98.4582	0	0.0447783	3.99676	0.655232	7.3029
160726_at	19317	"Qk"		97.7728	0	0.0280505	11.0116	0.182231	7.1129
160749_at	68948	"1511H22Rik"	C12orf24	90.8929	0	0.0431463	3.61731	0.548972	8.6358
160754_at	19309	"Pygm"	PYGM	258.352	0	0.00888904	13.9765	0.712837	11.3931
160761_at	83679	"Pde4dip"	PDE4DIP	170.891	0	0.0170918	9.28189	0.721859	11.6688
160762_at	109934	"Abr"	ABR	142.174	0	0.014681	10.21	0.782865	10.1667
160781_r_at	54445	"Unc93b1"	UNC93B1	125.342	0	0.0243228	12.3049	0.803674	10.2016
160813_r_at	333182	"Cox6b2"	COX6B2	221.941	0	0.0103758	17.3009	0.768288	10.3585
160819_at	234593	"Ndrg4"	NDRG4	304.227	0	0.00962135	50.9308	0.808704	13.0779
160822_at	110351	"Rap1gap"	RAP1GAP	107.417	0	0.019298	9.74374	0.825499	12.2089
160851_r_at	12869	"Cox8b"		112.065	0	0.0255357	8.39913	0.775998	11.7843
160869_at	64384	"Sirt3"	SIRT3	94.1241	0	0.0406426	4.90209	0.643711	9.3536
160877_at	18295	"Ogn"	OGN	122.605	0	0.0279013	4.04989	0.532349	9.7412
160891_at	20388	"Sftpb"	SFTPB	155.447	0	0.00122298	103.351	0.935791	13.1375
160899_at	18546	"Pcp4"	PCP4	458.565	0	0.000567751	38.8519	0.760894	10.1131
160905_s_at	80515	"A39H4Rik"	0	170.158	0	0.0246667	4.91592	0.523375	7.468
160913_at	18175	"Nrap"	NRAP	358.109	0	0.00256579	22.7388	0.738344	10.3697
160954_at	20965	"Syn2"	SYN2	255.874	0	0.00299442	27.6019	0.822217	10.588
160968_at	239435	"Aard"	0	123.367	0	0.00624552	23.9867	0.892303	11.423
160973_at	224171	"C3327C9Rik"	KIAA1524	136.384	0	0.0256154	5.10106	0.688474	6.8297
160981_at	54138	"Atxn1"		100.536	0	0.022156	8.98863	0.815067	9.5132
160986_r_at	70008	"Ace2"		104.201	0	0.0307746	6.36803	0.797416	6.0479
160997_at	102124	"E1333B6Rik"	C16orf48	90.161	0	N/A	0.0908454	0.772867	N/A
161021_at	18481	"Pak3"		170.113	0	0.0115449	11.6629	0.771801	7.8566
161036_at	103098	"Slc6a15"	SLC6A15	220.673	0	0.00314046	13.7004	0.802182	7.0876
161045_at	16979	"Lrrn1"	LRRN1	166.209	0	0.0192381	4.28915	0.566006	6.5219
161049_at	15228	"Foxg1"	FOXG1B	264.1	0	0.00093318	17.4501	0.828315	6.6539
161057_at	73074	"2986B2Rik"		94.6313	0	0.0256577	8.03603	0.816561	9.2963
161059_at	232333	"Slc6a1"	SLC6A1	626.621	0	1.65923e-05	108.893	0.801553	9.3436
161062_r_at	52822	"Rufy3"	RUFY3	338.678	0	0.0021587	41.2782	0.805647	10.3454
161082_r_at	72014	"155I2Rik"	0	103.384	0	0.0258813	8.36365	0.779006	8.9648
161084_at	234725	"Zfp612"	ZNF23	126.759	0	0.0174818	9.37519	0.780884	7.2779
161119_at	13839	"Epha5"	EPHA5	159.227	0	0.00849507	10.6895	0.811859	7.3763
161132_at	64929	"Scel"	SCEL	296.534	0	0.000987101	93.3496	0.879314	7.0453
161146_r_at		""		286.04	0	0.0034482	24.3672	0.788715	8.404
161205_at	12869	"Cox8b"		101.774	0	0.041228	4.39853	0.672372	8.1245
161223_r_at	286940	"Flnb"	FLNB	118.124	0	0.0208563	11.4617	0.80763	8.1809
161270_i_at	232341	"Wnk1"	WNK1	110.954	0	0.032554	4.00305	0.57303	7.0394
161333_f_at	52231	"D1Ertd161e"		201.806	0	0.00739488	16.9437	0.798075	9.308
161354_f_at	103712	"63343K7Rik"		115.275	0	0.0365415	4.30472	0.684401	7.6948
161361_s_at	21955	"Tnnt1"	TNNT1	136.761	0	0.00911835	18.6372	0.856969	12.5565
161436_s_at	110532	"Adarb1"	ADARB1	107.457	0	0.0242389	9.61104	0.791917	9.8882
161463_f_at	18196	"Nsg1"	0	96.1365	0	0.0198841	12.2585	0.855783	7.325
161569_f_at	12715	"Ckm"	CKM	437.146	0	0.000280749	12.4188	0.671813	9.8606
161639_f_at	14459	"Gast"	GAST	267.625	0	0.00493625	24.2691	0.791051	9.2482
161756_at	67390	"Rnmtl1"	RNMTL1	309.089	0	0.00636796	34.4657	0.785945	11.3279
161832_r_at	12978	"Csf1r"	CSF1R	101.05	0	0.0266506	9.09303	0.790454	8.7961
161890_f_at	18489	"Pap"	REG3A	174.365	0	0.0122441	6.12512	0.69488	7.1847
161968_f_at	12774	"Ccr5"	CCR5	103.99	0	0.0301202	6.26937	0.746639	7.3502
161979_f_at	233724	"Tmem41b"	TMEM41B	331.226	0	0.00163584	26.1643	0.784688	6.5724
161984_f_at	12825	"Col3a1"		135.876	0	0.0371275	7.84687	0.698655	9.6643
162015_f_at	76722	"Ckmt2"	CKMT2	118.829	0	0.0434059	5.42676	0.406559	6.8087
162077_f_at	20250	"Scd2"	SCD	127.375	0	0.025931	4.39973	0.549272	11.782
162101_f_at	17907	"Mylpf"	0	261.72	0	0.003367	8.42948	0.760275	6.451
162134_r_at	72061	"21111I1Rik"	C9orf3	93.2943	0	0.0371532	5.90908	0.284321	11.1894
162158_r_at	11430	"Acox1"	ACOX1	111.939	0	0.0202987	9.21369	0.810298	6.6334
162164_f_at	11474	"Actn3"	ACTN3	224.461	0	0.00549297	26.8168	0.827236	10.7008
162166_f_at	22360	"Nrsn1"	NRSN1	292.726	0	0.00154114	23.4154	0.802884	9.5158
162212_at		""		127.959	0	0.0151134	10.2843	0.799778	5.9629
162223_f_at	11937	"Atp2a1"	ATP2A1	356.291	0	0.00606548	68.3782	0.811218	13.1342
162237_f_at	20255	"Scg3"	SCG3	381.814	0	0.000658927	24.6319	0.765856	8.7915
162255_s_at	20265	"Scn1a"	SCN1A	721.801	0	1.82109e-07	85.7034	0.791248	8.5191
162267_r_at	20028	"Pdc"	PDC	112.135	0	0.0229916	8.79277	0.773343	10.4285
162297_s_at	12391	"Cav3"	CAV3	324.507	0	0.00546056	20.0452	0.723757	9.1715
162308_f_at	12955	"Cryab"	CRYAB	107.014	0	0.0293006	10.1781	0.797841	10.4305
162325_f_at	21925	"Tnnc2"	TNNC2	434.645	0	0.000322727	30.627	0.769232	11.0073
162439_at	18985	"Pou2af1"	POU2AF1	192.368	0	0.0066544	13.8315	0.794509	6.8753
162465_i_at	234825	"Klhdc4"	KLHDC4	278.63	0	0.00268662	20.3825	0.78543	7.2302
162473_r_at	68198	"Ndufb2"	NDUFB2	93.5132	0	0.0325221	7.36213	0.77109	7.9947
162492_at	22697	"Zipro1"	ZSCAN21	350.658	0	0.00260038	33.2917	0.777718	9.2803
92184_at	13527	"Dtna"		109.991	0	0.0145501	30.1133	0.893195	8.6601
92220_s_at	30948	"Bin1"	BIN1	111.294	0	0.0279627	6.47509	0.709579	11.3667
92227_s_at	12386	"Ctnna2"	CTNNA2	221.465	0	0.00680109	21.3695	0.80544	8.5058
92228_at	12386	"Ctnna2"	CTNNA2	113.699	0	0.0200014	9.63329	0.800774	10.1081
92239_at	15571	"Elavl3"	ELAVL3	166.191	0	0.0080995	40.221	0.878312	9.9845
92270_at	56191	"Tro"		139.012	0	0.022335	5.83481	0.722315	9.9448
92271_at	18508	"Pax6"	PAX6	130.871	0	0.0123915	12.7913	0.825395	7.1477
92293_at	319504	"C1376O7Rik"		315.494	0	0.00163797	29.7413	0.802586	9.4759
92317_at	15569	"Elavl2"	ELAVL2	245.518	0	0.00407092	8.64865	0.726974	6.8491
92332_at	13392	"Dlx2"	DLX2	171.366	0	0.00764787	10.2121	0.811152	5.9404
92348_at	21833	"Thra"	THRA	157.612	0	0.0132994	13.0795	0.790969	12.7274
92361_at	15572	"Elavl4"	ELAVL4	309.772	0	0.00135711	26.1967	0.802794	6.9009
92371_at	15464	"Hrc"	HRC	194.376	0	0.00996849	14.6227	0.783401	10.5233
92374_at	11539	"Adora1"	ADORA1	163.854	0	0.0164357	5.93781	0.676355	8.0247
92378_at	19283	"Ptprz1"	PTPRZ1	196.747	0	0.0055804	45.173	0.872662	8.0022
92379_f_at	19283	"Ptprz1"	PTPRZ1	588.603	0	1.57717e-05	80.7465	0.801554	8.4065
92386_at	192232	"Hps4"	HPS4	109.72	0	N/A	0.194989	0.301874	N/A
92392_at		""		137.885	0	0.0223592	5.66897	0.719486	5.6669
92403_at	26938	"St6galnac5"	ST6GALNAC5	93.3452	0	0.0272682	8.1215	0.813763	8.3614
92407_at	17929	"Myom1"	MYOM1	292.851	0	0.0035447	14.4728	0.72528	10.355
92423_at	56513	"Pard6a"	PARD6A	139.08	0	0.0159393	8.21881	0.744896	9.3212
92436_at	56504	"Srpk3"		90.8886	0	0.0358375	5.84602	0.72414	8.9889
92440_at	54139	"Irf6"	IRF6	92.1124	0	0.0369182	5.35775	0.731828	8.5545
92461_at	23948	"Mmp17"	MMP17	140.234	0	0.0109429	10.9763	0.811692	8.0976
92541_at	17901	"Myl1"		238.777	0	0.00690045	6.20297	0.643448	9.9278
92545_f_at	19215	"Ptgds"	PTGDS	246.441	0	0.00663757	10.1795	0.692159	10.7841
92546_r_at	19215	"Ptgds"	PTGDS	204.075	0	0.00909184	9.46418	0.717743	11.4233
92550_at	16669	"Krt19"	KRT19	206.469	0	0.00447601	34.583	0.860011	10.0849
92573_at	51792	"Ppp2r1a"	PPP2R1A	103.498	0	0.0107928	16.1469	0.884426	12.7038
92593_at	50706	"Postn"	POSTN	174.236	0	0.0306579	8.8237	0.324894	7.2479
92598_at	11966	"Atp6v1b2"	ATP6V1B2	159.214	0	0.0130361	15.9282	0.810051	12.9537
92599_at	56012	"Pgam2"	PGAM2	383.318	0	0.00100005	10.9268	0.651878	10.2356
92607_at	17294	"Mest"	MEST	256.189	0	0.00612585	18.2111	0.765539	9.7926
92635_at	22145	"Tuba4"	TUBA1	130.217	0	0.0214692	7.50153	0.729806	9.6721
92642_at	12349	"Car2"	CA2	184.856	0	0.0127581	6.61124	0.652609	10.1547
92644_s_at	17863	"Myb"	MYB	176.459	0	0.0122918	7.18927	0.715408	7.2063
92661_at	13924	"Ptprv"		162.857	0	0.0219099	10.5409	0.739339	7.8822
92678_at	30959	"Ddx25"	DDX25	208.739	0	0.0138877	4.95392	0.673271	6.7003
92691_at	72930	"Ppp2r2b"		117.231	0	0.010735	15.3174	0.864619	11.3503
92692_at	20957	"Sycp1"	SYCP1	124.157	0	0.00501774	19.5773	0.902941	6.9266
92697_at	15375	"Foxa1"	FOXA1	152.732	0	0.00545333	35.9805	0.890497	8.2418
92700_at	12032	"Bcan"	BCAN	152.738	0	0.00863441	31.7046	0.874966	11.8064
92702_at	11899	"Astn1"	ASTN1	163.64	0	0.00778126	12.3225	0.804877	8.8029
92708_at	234733	"Ddx19b"	DDX19B	115.267	0	0.0177813	9.54061	0.818502	9.9483
92722_f_at	20471	"Six1"	SIX1	118.967	0	0.0178496	9.74055	0.793532	8.2226
92727_at	11784	"Apba2"	APBA2	179.054	0	0.00699873	15.4495	0.816562	10.3535
92739_at	16447	"Ivl"	IVL	130.843	0	0.0181216	7.28036	0.746375	6.7396
92742_at	20292	"Ccl11"	CCL11	104.791	0	0.0348957	4.91296	0.69854	7.9336
92747_at	18088	"Nkx2-2"	NKX2-2	135.439	0	0.0128059	10.3935	0.817684	7.1329
92749_at	14400	"Gabrb1"	GABRB1	436.839	0	9.28259e-05	20.5529	0.768424	9.8169
92753_at	17537	"Mrg2"	MEIS3	180.401	0	0.00947478	17.5681	0.813275	8.8674
92757_at	20370	"Sez6"	SEZ6	190.52	0	0.0072266	13.7512	0.793974	9.3281
92801_at	18823	"Plp1"		552.968	0	8.25041e-05	87.7349	0.801995	9.951
92802_s_at	18823	"Plp1"		269.8	0	0.00137747	58.7558	0.869756	13.0322
92841_f_at	12653	"Chgb"	CHGB	491.6	0	0.000353783	31.1356	0.72964	10.3902
92843_r_at	208643	"Eif4g1"	EIF4G1	165.268	0	0.01567	12.7469	0.771708	11.1608
92846_at	17113	"M6pr"	M6PR	110.256	0	0.0225779	9.38118	0.800381	6.8961
92866_at	14960	"H2-Aa"		137.686	0	0.02672	6.69169	0.661053	11.7327
92872_at	67602	"Necap1"	NECAP1	332.373	0	0.00208481	40.207	0.808295	11.7571
92881_at	17907	"Mylpf"	0	123.147	0	0.0192035	26.1745	0.869751	10.6889
92885_at	21957	"Tnnt3"	TNNT3	351.976	0	0.00265692	34.7488	0.782139	11.4393
92890_at	16560	"Kif1a"	KIF1A	92.8338	0	0.0127521	17.7287	0.893895	8.6683
92892_at	22360	"Nrsn1"	NRSN1	572.137	0	3.48838e-06	30.6311	0.770903	8.3054
92899_at	14417	"Gad2"		112.931	0	0.015002	12.1107	0.846133	6.6231
92936_at	12805	"Cntn1"	CNTN1	559.109	0	9.57964e-06	35.2248	0.770692	8.6342
92938_at	14394	"Gabra1"	GABRA1	212.008	0	0.00429025	53.1571	0.876302	8.1117
92943_at	14799	"Gria1"	GRIA1	416.521	0	0.000369064	47.3418	0.806922	10.2112
92945_at	14800	"Gria2"	GRIA2	488.529	0	3.46628e-05	41.6389	0.801642	7.2719
92946_f_at	14800	"Gria2"	GRIA2	432.659	0	0.000223317	43.1854	0.801969	8.2552
92947_s_at	14800	"Gria2"	GRIA2	440.962	0	6.70042e-05	18.8098	0.771119	9.1981
92949_at	23969	"Pacsin1"	PACSIN1	213.806	0	0.00561733	18.8879	0.807738	10.5706
92956_at	18131	"Notch3"	NOTCH3	108.892	0	0.0301826	3.87298	0.507354	10.0841
92981_at	20254	"Scg2"	SCG2	449.686	0	0.000839559	7.12598	0.694856	7.1349
92987_at	20536	"Slc4a3"	SLC4A3	129.291	0	0.0211729	5.98311	0.66149	10.8549
92988_i_at	27062	"Cadps"	CADPS	442.716	0	0.00153569	64.9473	0.789965	9.5839
92989_f_at	27062	"Cadps"	CADPS	475.332	0	0.000490252	57.0582	0.783725	10.4586
92995_at	26950	"Vsnl1"	VSNL1	176.277	0	0.0333401	4.33624	0.688369	7.4849
93005_at	20979	"Syt1"	SYT1	306.41	0	0.00163081	8.80679	0.775813	6.7212
93011_at	57436	"Gabarapl1"	GABARAPL1	135.098	0	0.0172966	12.1361	0.798595	12.6293
93020_at	19716	"Bex1"		128.831	0	0.040074	5.20347	0.427705	7.0108
93021_at	406217	"Bex4"		185.063	0	0.0163607	5.42244	0.462113	9.0359
93028_at	14955	"H19"	H19	276.508	0	0.0160143	21.0018	0.736596	12.7928
93037_i_at	16952	"Anxa1"		168.022	0	0.0186796	4.59351	0.596647	6.1661
93038_f_at	16952	"Anxa1"		91.7954	0	0.053334	5.68928	0.66033	10.6722
93050_at	17906	"Myl2"	MYL2	264.778	0	0.0028269	9.59229	0.742326	9.0083
93051_at	13850	"Ephx2"	EPHX2	119.557	0	0.0150044	30.5214	0.886463	10.0821
93053_at	12373	"Casq2"	CASQ2	100.922	0	0.0300895	6.64136	0.727657	8.147
93054_at	68839	"Ankrd46"	ANKRD46	131.486	0	0.0138182	12.7986	0.81778	11.2487
93056_g_at	68839	"Ankrd46"	ANKRD46	102.56	0	0.0212337	11.1442	0.829048	10.2535
93086_at	16071	"Igk-C"	IGKC	207.243	0	0.00760481	16.0889	0.787567	12.02
93088_at	12010	"B2m"	B2M	102.969	0	0.0421869	4.59907	0.563731	12.8413
93097_at	11846	"Arg1"	ARG1	111.527	0	0.0153174	10.6655	0.847586	8.66
93100_at	11475	"Acta2"	ACTA2	108.878	0	0.0278928	7.59487	0.2497	8.6885
93120_f_at	14972	"H2-K1"		112.083	0	0.0311145	8.18514	0.250973	10.9748
93126_at	12709	"Ckb"	CKB	126.391	0	0.0200327	19.4662	0.848827	13.0114
93132_at	14805	"Grik1"	GRIK1	124.606	0	0.0164092	8.90484	0.804735	5.8495
93137_at	18217	"Ntsr2"	NTSR2	111.887	0	0.018085	9.94774	0.831614	10.3669
93147_f_at	108013	"Brunol4"	BRUNOL4	387.082	0	0.000258096	18.2172	0.771847	8.4971
93153_at	110532	"Adarb1"	ADARB1	90.0689	0	0.0261412	8.99123	0.814614	10.1889
93155_at	228564	"A934K21Rik"	FRMD5	134.276	0	0.0267372	4.20981	0.611417	6.8602
93163_at	14406	"Gabrg2"	GABRG2	639.342	0	1.93071e-06	48.9552	0.770623	8.1078
93178_at	53972	"Ngef"	NGEF	97.7073	0	0.0244985	9.17301	0.827822	10.3498
93191_at	53330	"Vamp4"	VAMP4	124.555	0	0.0200561	8.37953	0.756826	9.4735
93197_at	68468	"Ly6g6c"	LY6G6C	149.716	0	0.00143253	102.046	0.936118	11.7431
93228_at	15201	"Hells"	HELLS	135.781	0	0.007411	29.5544	0.8885	7.7137
93250_r_at	678110	""		146.671	0	0.0231038	13.7866	0.792822	8.1996
93273_at	20617	"Snca"	SNCA	171.03	0	0.0106457	9.29457	0.748755	8.7059
93294_at	14219	"Ctgf"	CTGF	89.4861	0	0.0449548	4.65901	0.611215	9.4145
93315_at	26397	"Map2k3"	MAP2K3	98.5484	0	0.0340761	9.72306	0.208278	9.3336
93323_at	18824	"Plp2"		126.859	0	0.0224441	11.6911	0.202732	10.8841
93326_at	21912	"Tspan7"		222.035	0	0.0107943	14.491	0.74375	12.8267
93327_at	76281	"Tax1bp3"	TAX1BP3	103.079	0	0.0316505	9.96782	0.203887	9.1361
93330_at	11826	"Aqp1"	AQP1	226.036	0	0.0101144	6.26628	0.446439	9.1825
93353_at	17022	"Lum"	LUM	125.334	0	0.0296091	4.53302	0.567954	9.6795
93356_at	17220	"Mcm7"		116.927	0	0.0195098	10.4295	0.804994	10.4702
93374_at	57340	"Jph3"	JPH3	314.718	0	0.000899906	23.2112	0.802145	8.0828
93397_at	12772	"Ccr2"	CCR2	139.491	0	0.0170965	6.84298	0.706765	7.8659
93423_at	223732	"Ldoc1l"		101.243	0	0.0284455	6.68891	0.747863	9.768
93439_f_at		""		165.444	0	0.0153694	6.07356	0.663812	6.1683
93441_at	77022	"2799C18Rik"		224.392	0	0.00552846	8.6811	0.736758	6.5269
93451_at	380928	"Lmo7"	LMO7	105.161	0	0.0303384	8.99952	0.21892	8.4548
93497_at	12266	"C3"	C3	97.9959	0	0.0451557	5.43412	0.34141	8.6771
93514_at	17897	"Myl3"	MYL3	148.28	0	0.0423791	5.77286	0.458517	6.7472
93517_at	12834	"Col6a2"	COL6A2	97.2072	0	0.0437741	6.40679	0.298287	9.3092
93530_at	71927	"Itfg1"	ITFG1	116.942	0	0.0172383	11.6584	0.821626	9.1468
93534_at	13179	"Dcn"	DCN	96.0261	0	0.0615677	3.71811	0.442739	11.9936
93565_at	16593	"Kns2"	KNS2	476.88	0	0.000541649	80.2681	0.804426	12.1316
93574_at	20317	"Serpinf1"	SERPINF1	135.476	0	0.022555	10.8362	0.777075	10.828
93584_at	16019	"Igh-6"	IGHM	108.92	0	0.0542933	4.07369	0.552792	7.5905
93592_at	11815	"Apod"	APOD	142.101	0	0.021599	4.8463	0.59371	8.7111
93604_f_at	54725	"Igsf4a"	IGSF4	170.204	0	0.0189592	7.56864	0.659778	11.842
93605_r_at	54725	"Igsf4a"	IGSF4	186.767	0	0.0122816	6.12792	0.649333	7.3918
93606_s_at	54725	"Igsf4a"	IGSF4	127.496	0	0.0235375	5.39482	0.650331	10.2568
93614_at	52187	"Rragd"	RRAGD	92.3963	0	0.0388147	4.87571	0.370069	7.4565
93618_at	20743	"Spnb3"	SPTBN2	148.009	0	0.0152133	7.11417	0.722863	10.8476
93635_at	16570	"Kif3c"	KIF3C	126.479	0	0.015459	10.6314	0.80383	9.6402
93645_at	24012	"Rgs7"	RGS7	213.781	0	0.00430762	15.623	0.805015	8.1946
93747_at	57874	"Ptplad1"	PTPLAD1	112.2	0	0.0314741	6.5935	0.307636	10.8208
93839_at	20168	"Rtn3"	RTN3	113.575	0	0.0135371	32.2809	0.894972	12.0262
93866_s_at	17313	"Mgp"	MGP	89.3446	0	0.0430472	6.30199	0.718779	11.1306
93928_f_at	624610	""		110.753	0	N/A	0.978422	0.276321	N/A
93954_at	54195	"Gucy1b3"	GUCY1B3	99.0753	0	0.0287607	8.27505	0.787055	7.851
94088_at	56195	"Ptbp2"	PTBP2	90.2719	0	0.0319286	7.09071	0.774409	9.1394
94181_at	20284	"Scrg1"	0	89.8256	0	0.0233353	10.2554	0.84671	8.9046
94194_s_at	15166	"Hcn2"	HCN2	146.045	0	0.0112646	14.1866	0.822742	8.3834
94201_at	20265	"Scn1a"	SCN1A	408.164	0	0.000147284	28.4771	0.799464	6.9838
94224_s_at	15950	"Ifi23"		143.192	0	0.0233711	4.24141	0.546667	8.6007
94238_at	76453	"Prss23"	PRSS23	156.571	0	0.018147	6.52873	0.654606	8.1268
94247_at	109620	"Dsp"	DSP	126.197	0	0.0373248	4.37293	0.525716	8.8375
94269_at	14470	"Rabac1"	RABAC1	111.822	0	0.0448815	6.49177	0.683761	12.8837
94278_at	18826	"Lcp1"	LCP1	167.697	0	0.0153785	7.10472	0.669107	11.1277
94285_at	14969	"H2-Eb1"		156.131	0	0.0176597	5.62799	0.64779	11.1781
94325_at	208715	"Hmgcs1"	HMGCS1	134.328	0	0.0241292	4.16068	0.459415	9.8152
94331_at	20852	"Stat6"	STAT6	123.005	0	0.0256986	12.69	0.195194	7.9471
94334_f_at		""		466.764	0	5.1815e-05	22.5003	0.768325	8.5793
94335_r_at	226180	"Ina"	INA	287.429	0	0.00291299	22.1383	0.785086	8.4351
94379_at	16561	"Kif1b"	KIF1B	142.581	0	0.0178495	7.38658	0.73909	8.1302
94387_at	57815	"Spata5"	SPATA5	118.993	0	0.0113255	15.7052	0.861623	7.8269
94391_at	14623	"Gjb6"	GJB6	225.231	0	0.00496146	10.9308	0.748425	6.8708
94393_r_at	54326	"Elovl2"	ELOVL2	187.835	0	0.00350862	61.2983	0.89701	8.8036
94427_at	54161	"Copg"	COPG	198.865	0	0.00673886	13.9177	0.785194	11.3712
94429_at	13628	"Eef1a2"	EEF1A2	229.497	0	0.0131723	7.07839	0.437445	10.2733
94438_at	18642	"Pfkm"	PFKM	125.869	0	0.0289019	4.64419	0.440057	10.4286
94465_g_at	12725	"Clcn3"	CLCN3	115.857	0	0.0214484	9.01889	0.777204	10.2243
94493_at	12739	"Cldn3"	CLDN3	116.634	0	0.0163854	10.2131	0.838958	8.7337
94507_at	14081	"Acsl1"	ACSL1	113.67	0	0.0276069	6.88628	0.723115	9.6245
94545_at	104001	"Rtn1"	RTN1	251.673	0	0.00366812	8.90367	0.748627	9.2146
94564_at	29859	"Sult4a1"	SULT4A1	131.481	0	0.0062936	20.0732	0.876847	11.0777
94750_at	13164	"Dazl"	DAZL	164.285	0	0.00324338	21.9634	0.875462	8.1748
94817_at	12406	"Serpinh1"	SERPINH1	92.1162	0	0.0491784	3.69996	0.398124	10.2138
94835_f_at	22151	"Tubb2a"	TUBB2A	91.3698	0	0.0333742	8.91402	0.801238	12.6241
94853_at	14688	"Gnb1"	GNB1	89.4996	0	0.0404237	5.55221	0.708823	9.4652
94939_at	12508	"Cd53"	CD53	109.477	0	0.027757	6.0071	0.711803	9.2885
94944_at	19085	"Prkar1b"	PRKAR1B	94.9411	0	0.0150906	20.0807	0.884819	12.0692
94986_at	14704	"Gng3"	GNG3	301.459	0	0.00278724	32.9395	0.80706	12.2373
95012_at	59049	"Slc22a17"	SLC22A17	186.386	0	0.0110482	17.273	0.804371	12.2954
95025_at	27883	"D16H22S68E"	C22orf25	127.135	0	0.0276507	4.38083	0.601934	11.1079
95075_at	69482	"Nup35"	NUP35	179.368	0	0.0130083	16.6285	0.798239	9.1339
95340_at	17751	"Mt3"	MT3	171.587	0	0.00572132	45.3592	0.886966	13.486
95356_at	11816	"Apoe"	APOE	149.836	0	0.0504477	9.96443	0.720347	13.7219
95397_at	268595	"D4319H16Rik"		111.961	0	0.0260431	7.34148	0.748725	9.8784
95401_at	227298	"BC38286"	C2orf17	137.483	0	0.0184438	9.62839	0.756475	11.6151
95407_at	18478	"Pah"	PAH	304.132	0	0.000368626	32.2057	0.851613	7.1968
95436_at	20604	"Sst"	SST	198.985	0	0.00458115	14.0711	0.805596	10.4481
95523_at	76976	"2962L11Rik"		159.225	0	0.0253181	6.38053	0.612655	10.8353
95559_at	103712	"63343K7Rik"		298.462	0	0.00424164	5.89424	0.667102	9.2272
95561_at	71846	"Syce2"		165.134	0	0.0121965	7.49305	0.781064	6.1434
95566_at	14756	"Gpld1"	GPLD1	154.485	0	0.0172745	5.33582	0.6479	8.2184
95587_at	210582	"Coq1a"	COQ10A	152.497	0	0.0144376	13.0278	0.797595	11.4699
95654_at	114584	"Clic1"	CLIC1	139.174	0	0.0208497	9.92487	0.243097	9.0375
95669_g_at	20257	"Stmn2"	STMN2	326.453	0	0.00321685	42.5721	0.80681	12.2668
95670_at	20257	"Stmn2"	STMN2	452.473	0	0.000288004	54.7517	0.801683	10.7603
95706_at	16854	"Lgals3"	LGALS3	295.759	0	0.00301879	8.71023	0.655913	8.355
95904_at	319794	"643543G8Rik"		91.3156	0	0.0250537	9.06512	0.8379	9.7892
96014_at	52174	"D4Ertd196e"	C1orf160	106.112	0	0.0259306	8.23941	0.77614	10.007
96038_at	58809	"Rnase4"	RNASE4	110.912	0	0.0297776	5.69322	0.667871	10.1603
96055_at	12424	"Cck"	CCK	148.435	0	0.0142564	8.0556	0.783963	9.1195
96060_at	20719	"Serpinb6a"	SERPINB6	91.9423	0	0.0442964	3.71271	0.424971	10.4209
96086_at	67826	"11131B6Rik"	C1orf142	106.804	0	0.0253454	8.69916	0.789611	11.2158
96088_at	29811	"Ndrg2"	NDRG2	254.935	0	0.0166861	9.49019	0.608828	11.8729
96092_at	15439	"Hp"	HP	148.548	0	0.0227814	4.46836	0.607451	10.542
96144_at	15904	"Id4"	ID4	113.972	0	0.0249838	7.22526	0.741079	9.2301
96156_at	73824	"1118H2Rik"		159.86	0	0.0205343	7.38434	0.333125	7.8377
96198_at	18762	"Prkcz"	PRKCZ	161.149	0	0.0123075	8.72869	0.745677	9.9657
96205_at	50795	"Sh3bgr"		201.834	0	0.0130332	20.7948	0.801609	11.3874
96219_at	69780	"Smap1l"	SMAP1L	145.7	0	0.0132845	11.6809	0.793446	10.1056
96237_at	246747	"BC5459"	C20orf95	99.6979	0	0.0166263	12.0179	0.8666	7.8385
96244_at	22223	"Uchl1"	UCHL1	131.541	0	0.0203652	8.30352	0.748688	11.3856
96269_at	319554	"Idi1"	IDI1	95.2949	0	0.0332426	8.73042	0.213712	8.2878
96273_at	64011	"Nrgn"	NRGN	115.542	0	0.0161907	10.0537	0.819452	9.0521
96283_at	64294	"Itm2c"	ITM2C	95.571	0	0.033638	9.5253	0.799466	13.0748
96313_at	19417	"Rasgrf1"	RASGRF1	566.472	0	1.18415e-06	37.3853	0.804126	6.9945
96319_at	107995	"Cdc2"	CDC20	136.344	0	0.0186761	7.26143	0.731989	10.629
96334_f_at	545288	"C734C24Rik"		121.168	0	N/A	0.411944	0.357178	N/A
96344_at	13808	"Eno3"	ENO3	281.107	0	0.0102157	19.5853	0.734837	12.7431
96391_at		""		151.143	0	0.012636	10.0009	0.774097	9.0952
96496_g_at	17933	"Myt1l"	MYT1L	397.608	0	0.00107606	57.7793	0.810518	9.1432
96548_at	14422	"B4galnt2"		106.458	0	N/A	0.778804	0.272189	N/A
96599_at		""		96.0025	0	0.0115435	23.2518	0.898517	7.0784
96634_at	70564	"573469M1Rik"	C10orf58	104.259	0	0.0377045	5.78601	0.672538	9.6136
96644_at	53414	"Bysl"	BYSL	116.422	0	0.0196093	9.47012	0.795553	6.8875
96663_at	20935	"Surf6"	SURF6	93.0992	0	0.0393665	4.25549	0.59627	7.3437
96672_at	74318	""	0	90.2704	0	0.0298955	15.6533	0.858641	12.2956
96704_at	55948	"Sfn"	SFN	92.5039	0	0.0117053	15.3839	0.902345	10.8193
96720_f_at	19293	"Pvalb"	PVALB	150.069	0	0.0415524	4.2872	0.618631	6.5521
96764_at	60440	"Iigp1"		111.251	0	0.0329491	5.6522	0.358552	8.2109
96765_at	18616	"Peg3"	PEG3	111.919	0	0.0311907	3.82467	0.513569	10.4236
96772_at	19075	"Prim1"	PRIM1	100.324	0	0.0191393	13.2612	0.848795	7.9315
96814_r_at	54644	"Otud5"		91.0801	0	0.0352374	7.29922	0.769563	9.6591
96918_at	14121	"Fbp1"	FBP1	167.244	0	0.00318694	41.8284	0.896534	10.0002
96939_at	98932	"Myl9"	MYL9	133.437	0	0.01722	7.80265	0.268873	8.7998
96955_at	76252	"Atp6ve2"	ATP6V0E2	144.88	0	0.0128573	12.2386	0.800294	13.3949
97077_f_at	20168	"Rtn3"	RTN3	220.472	0	0.0097058	26.9146	0.814006	12.9355
97126_at	20192	"Ryr3"	RYR3	241.438	0	0.00277962	13.7319	0.78429	6.9421
97154_f_at	626316	""		132.579	0	0.0137086	9.88344	0.823313	6.2341
97172_s_at	20928	"Abcc9"	ABCC9	143.6	0	0.0187884	6.42158	0.718129	7.7225
97206_at	20732	"Spint1"	SPINT1	174.644	0	0.010346	8.24356	0.732233	8.9617
97235_f_at	11811	"Apobec2"	APOBEC2	468.002	0	0.00013728	9.75324	0.67539	6.356
97238_at	21335	"Tacc3"	TACC3	159.337	0	0.0116104	11.861	0.788722	6.9711
97249_at	27998	"Exosc5"	EXOSC5	147.291	0	N/A	0.218833	0.338362	N/A
97313_at	14567	"Gdi1"		181.099	0	0.0123976	18.6162	0.808328	12.6384
97343_at	231803	"Bcdin3"	BCDIN3	99.2622	0	N/A	0.152102	0.580186	N/A
97358_at	330814	"Lphn1"	LPHN1	107.432	0	0.0259975	6.9238	0.744784	11.4166
97365_at	235431	"Coro2b"	CORO2B	93.3097	0	0.0266057	9.64831	0.819068	9.6551
97402_at	21743	"Inmt"	INMT	91.3491	0	0.0333176	6.69014	0.799543	9.7274
97413_at	76509	"1629D21Rik"	C11orf34	205.551	0	0.00498125	16.6124	0.806913	9.2863
97420_at	76905	"Lrg1"	LRG1	114.912	0	0.0356683	4.69582	0.450623	8.4249
97426_at	13730	"Emp1"	EMP1	118.269	0	0.035258	3.81881	0.444209	10.4997
97520_s_at	18111	"Nnat"	NNAT	105.894	0	0.0232376	9.8661	0.808619	10.2293
97527_at	66197	"Cks2"	CKS2	108.782	0	0.0273705	12.5062	0.823522	10.7986
97535_at	22629	"Ywhah"	YWHAH	116.863	0	0.0220229	14.0603	0.825908	12.3878
97540_f_at	14964	"H2-D1"		90.4511	0	0.0493341	3.40172	0.463872	11.879
97710_f_at	224617	"Tbc1d24"	TBC1D24	102.224	0	0.0260828	8.03135	0.778748	8.9191
97713_at	94184	"2211A19Rik"	0	193.247	0	0.00439518	20.5112	0.838585	9.299
97752_at	99358	"E1313N9Rik"		441.189	0	0.00082209	111.612	0.830386	9.2851
97753_at	26875	"Pclo"	PCLO	491.124	0	3.04022e-05	15.4232	0.738082	7.6667
97759_at	16531	"Kcnma1"	KCNMA1	239.577	0	0.00735229	27.5673	0.81004	10.3636
97760_at	17756	"Mtap2"	MAP2	150.407	0	0.00872217	30.9422	0.875875	9.5913
97786_at	56642	"Ankrd2"	ANKRD2	143.663	0	0.00890696	14.2911	0.838942	10.2255
97793_at	53623	"Gria3"		123.748	0	0.0166511	9.69862	0.800181	6.8549
97825_at	64058	"Perp"	PERP	122.924	0	0.0199705	8.62863	0.768362	9.8237
97909_at	16765	"Stmn1"	STMN1	143.56	0	0.0256874	4.14566	0.467171	11.8359
97920_at	110310	"Krt7"	KRT7	113.47	0	0.0149261	13.2832	0.849561	9.3165
97942_g_at	12338	"Capn6"		165.146	0	0.0110956	13.4554	0.795877	8.1522
97983_s_at	20910	"Stxbp1"	STXBP1	117.345	0	0.0202221	9.2883	0.800294	11.2677
98004_at	18767	"Pkia"	PKIA	211.998	0	0.0087661	5.76503	0.592215	7.5885
98011_at	54393	"Gabbr1"	GABBR1	397.11	0	0.0012709	53.0116	0.802071	12.5618
98025_at	14017	"Evi2a"	EVI2A	131.187	0	0.0262882	4.21255	0.488284	7.458
98026_g_at	14017	"Evi2a"	EVI2A	146.06	0	0.020233	4.68364	0.575828	8.8411
98092_at	231507	"Plac8"	PLAC8	103.296	0	0.0497013	4.45653	0.463299	9.0623
98111_at	15505	"Hsp11"	HSPH1	96.9832	0	0.0484526	12.0147	0.815447	11.997
98126_s_at	11937	"Atp2a1"	ATP2A1	520.589	0	0.000131248	47.8232	0.770776	12.4558
98129_at	19240	"Tmsb1"	TMSB10	116.756	0	0.0309769	5.1405	0.314022	11.7207
98133_at	12307	"Calb1"	CALB1	317.804	0	0.00170091	8.14636	0.714619	7.2241
98287_at	13483	"Dpp6"	DPP6	124.165	0	0.00998312	32.7622	0.89383	10.2478
98300_at	12294	"Cacna2d3"	CACNA2D3	146.018	0	0.0101873	11.6531	0.817259	9.3438
98308_at	17879	"Myh1"	MYH1	547.495	0	1.4692e-05	27.3286	0.750092	8.5666
98331_at	12825	"Col3a1"		120.817	0	0.0430879	8.25341	0.729222	12.488
98339_at	229521	"Syt11"		216.704	0	0.00326207	47.6471	0.873655	11.8999
98352_r_at	20606	"Sstr2"	SSTR2	116.279	0	0.0180518	11.8158	0.815949	9.696
98364_at	16508	"Kcnd2"	KCND2	107.981	0	0.0471086	3.94369	0.679547	5.8421
98394_at	13390	"Dlx1"	DLX1	104.215	0	0.0140076	24.3762	0.888611	9.3648
98403_at	14670	"Gna-rs1"	GNL1	104.35	0	0.0152566	17.6321	0.867847	11.0163
98424_at	19249	"Ptpn13"	PTPN13	116.595	0	0.0364585	3.88375	0.598054	8.3075
98435_at	11565	"Adssl1"	ADSSL1	157.824	0	0.017904	8.70944	0.714541	10.3958
98465_f_at	15951	"Ifi24"	IFI16	134.995	0	0.0260274	11.7289	0.782936	9.8851
98470_at	20523	"Slc25a14"		168.125	0	0.00872887	10.3758	0.773724	9.1492
98486_at	56471	"Stmn4"	STMN4	250.841	0	0.00300625	24.2876	0.817119	10.8949
98488_at	17884	"Myh4"	MYH4	481.223	0	5.65452e-05	12.2558	0.719309	7.8482
98496_at	14936	"Gys1"	GYS1	140.297	0	0.0187403	6.76313	0.713804	11.3375
98543_at	13040	"Ctss"	CTSS	122.417	0	0.0431711	6.7314	0.672846	12.0268
98554_at	29812	"Ndrg3"	NDRG3	107.427	0	0.0228274	9.32421	0.801301	8.2975
98555_at	22129	"Ttc3"	TTC3	146.549	0	0.0129773	14.6686	0.816017	11.0446
98559_at	29856	"Smtn"	SMTN	90.2036	0	0.0416625	8.29795	0.77723	10.111
98561_at	21952	"Tnni1"	TNNI1	129.008	0	0.0135948	24.9673	0.870428	12.5556
98602_at	19387	"Rangap1"	RANGAP1	99.6366	0	0.0473654	3.87791	0.637061	10.4021
98616_f_at	671894	""		99.8086	0	0.0202502	24.9386	0.8854	12.1535
98624_at	56190	"Rbm38"	RBM38	123.813	0	0.025902	5.24314	0.657503	9.8142
98863_at	14806	"Grik2"	GRIK2	185.868	0	0.0074424	13.7771	0.798268	6.8345
98869_g_at	12043	"Bcl2"	BCL2	134.487	0	N/A	0.636373	0.2382	N/A
98872_at	22239	"Ugt8a"	UGT8	102.239	0	0.0150456	13.1852	0.867492	7.0785
98924_at	109979	"Art3"	ART3	114.625	0	0.0393985	3.65971	0.548703	7.6484
98926_at	22318	"Vamp2"	VAMP2	151.439	0	0.0175901	33.8763	0.864182	12.8484
98967_at	12140	"Fabp7"	FABP7	275.56	0	0.00321083	26.0215	0.802823	9.0954
98998_r_at	53617	"Krt35"	KRT35	91.5541	0	N/A	0.46537	0.294966	N/A
99021_at	18933	"Prrx1"	PRRX1	91.0395	0	0.0362603	5.90381	0.718749	6.8447
99032_at	19416	"Rasd1"	RASD1	138.118	0	0.02946	4.22358	0.54342	8.3108
99034_at	16373	"Irx3"	IRX3	89.3186	0	0.0386209	6.09776	0.739211	9.0369
99045_at	13807	"Eno2"	ENO2	523.514	0	0.000624918	112.913	0.801894	12.1058
99046_at	17433	"Mobp"	MOBP	512.52	0	5.04815e-06	17.9861	0.793819	6.5407
99047_at	17433	"Mobp"	MOBP	227.146	0	0.00136541	33.467	0.870876	10.7389
99048_g_at	17433	"Mobp"	MOBP	158.243	0	0.00452598	24.2336	0.873777	9.1571
99050_at	12391	"Cav3"	CAV3	214.033	0	0.0114004	16.755	0.771095	10.1017
99087_at	52696	"Zwint"		208.774	0	0.0175601	47.8224	0.846809	13.7594
99104_at	11450	"Adipoq"	ADIPOQ	103.248	0	0.0423611	3.73101	0.597002	7.9037
99120_f_at	107932	"Chd4"	CHD4	114.254	0	0.0140896	19.6519	0.867631	13.4795
99126_at	213742	"Xist"		333.919	0	0.00124114	9.09649	0.699088	7.5447
99152_at	14264	"Fmod"	FMOD	139.348	0	0.00756303	36.0744	0.891888	11.0626
99178_at	14758	"Gpm6b"		130.477	0	0.0241315	5.86235	0.719398	8.0682
99197_at	14473	"Gc"	GC	90.7024	0	N/A	0.93475	0.698118	N/A
99331_at	11790	"Speg"	SPEG	101.983	0	0.0277135	7.21221	0.7724	9.2764
99339_r_at	16508	"Kcnd2"	KCND2	294.44	0	0.00770157	5.72503	0.639848	5.6828
99366_at	217430	"Pqlc3"	PQLC3	94.3565	0	0.0377031	4.2908	0.56909	8.7556
99431_at	223920	"Soat2"	SOAT2	92.4199	0	N/A	0.514105	0.264772	N/A
99442_at	19711	"Resp18"	0	166.706	0	0.0115187	7.95773	0.753633	9.3195
99449_at	16536	"Kcnq2"	KCNQ2	412.818	0	0.000319224	40.4963	0.802215	11.1085
99455_s_at	54137	"Acrbp"	ACRBP	225.944	0	0.00499403	10.7935	0.738244	8.7797
99457_at	17345	"Mki67"	MKI67	93.5826	0	0.0580962	4.40415	0.449466	6.8094
99465_at	17257	"Mecp2"		117.78	0	0.0173209	14.4804	0.837415	10.3441
99494_at	20713	"Serpini1"	SERPINI1	234.407	0	0.00712725	25.933	0.808977	11.0455
99504_at	20451	"St8sia3"	ST8SIA3	375.684	0	0.000496962	16.2275	0.744816	7.9802
99508_at	57780	"Fxyd7"	FXYD7	157.349	0	0.00855365	24.3135	0.858365	10.1223
99510_at	18751	"Prkcb1"	PRKCB1	179.013	0	0.00952137	12.8687	0.779416	11.6823
99518_at	50530	"Mfap5"	MFAP5	157.021	0	0.0295402	7.77368	0.337168	6.3595
99549_at	18295	"Ogn"	OGN	144.539	0	0.0230122	4.01798	0.49595	8.1079
99556_s_at	21674	"Sry"		103.008	0	0.0222482	11.1779	0.822881	9.5101
99570_s_at	11938	"Atp2a2"	ATP2A2	93.4408	0	0.0388487	4.11815	0.582782	10.6576
99578_at	21973	"Top2a"	TOP2A	112.35	0	0.0296982	5.663	0.696961	9.0167
99582_at	17075	"Tacstd1"	TACSTD1	222.248	0	0.00757431	6.62523	0.703958	6.9277
99623_s_at	56177	"Olfm1"	OLFM1	318.471	0	0.00145587	20.2187	0.771229	9.0647
99633_at	26562	"Ncdn"	NCDN	273.211	0	0.00392613	30.8252	0.812728	12.4634
99637_at	12819	"Col15a1"	COL15A1	143.048	0	0.0219518	6.19884	0.648531	9.9418
99667_at	12862	"Cox6a2"	COX6A2	307.099	0	0.00716141	23.7008	0.750291	12.89
99669_at	16852	"Lgals1"	LGALS1	116.371	0	0.0284781	8.52171	0.241679	10.344
99671_at	11537	"Cfd"	CFD	153.327	0	0.0154237	7.94238	0.722129	10.8969
99823_r_at	52492	"D18Ertd232e"		177.051	0	0.0181898	17.3184	0.793245	9.839
99830_at	545156	"Kalrn"		162.016	0	0.00485398	14.6619	0.858737	7.9468
99856_r_at	18163	"Ctnnd2"	CTNND2	217.077	0	0.00586808	15.9626	0.789342	11.1883
99910_at	11418	"Accn1"	ACCN1	138.702	0	0.0122953	18.6094	0.848566	10.1729
99911_at	20359	"Sema6b"	SEMA6B	97.5372	0	0.0225123	11.9178	0.836876	9.5865
99937_at	17286	"Meox2"	MEOX2	291.557	0	0.00380432	5.99696	0.572444	6.8074
99944_at	15444	"Hpca"	HPCA	385.013	0	0.000416168	34.4713	0.801772	10.5379
AFFX-18SRNAMur/X00686_5_at		""		91.4895	0	0.0191682	13.9684	0.869352	9.5406
AFFX-DapX-3_at		""		631.093	0	1.67077e-05	73.6936	0.775784	9.3595
AFFX-DapX-5_at		""		685.334	0	2.73391e-06	78.5379	0.775776	8.4859
AFFX-DapX-M_at		""		784.165	0	2.03814e-07	105.771	0.775773	8.7541
AFFX-GapdhMur/M32599_5_at	14433	""		219.59	0	N/A	6.21424	0.318625	N/A
AFFX-GapdhMur/M32599_M_at	14433	""		129.66	0	N/A	5.41379	0.543559	N/A
AFFX-LysX-3_at		""		734.824	0	7.85757e-07	84.356	0.77062	8.7396
AFFX-LysX-5_at		""		599.522	0	9.64035e-06	49.2556	0.770623	7.7072
AFFX-LysX-M_at		""		616.677	0	1.11139e-05	57.4177	0.770628	8.9381
AFFX-PheX-3_at		""		367.824	0	0.00101173	28.3624	0.776733	10.6402
AFFX-PheX-5_at		""		707.84	0	2.52086e-06	90.4809	0.775776	9.267
AFFX-PheX-M_at		""		736.767	0	1.46671e-06	101.268	0.775774	8.7027
AFFX-ThrX-3_at		""		595.209	0	3.1446e-05	60.2603	0.77064	10.4493
AFFX-ThrX-5_at		""		456.628	0	0.000239052	34.995	0.770795	9.0457
AFFX-ThrX-M_at		""		738.772	0	7.17956e-07	85.521	0.770619	9.089
101149_at	20418	"Shc3"	SHC3	87.2441	1.11022e-16	0.0310147	8.53887	0.81798	7.5797
101219_at		""		86.8139	1.11022e-16	0.0361135	6.40528	0.256374	8.6534
102100_f_at		""		86.5192	1.11022e-16	0.0262603	10.2916	0.849936	7.8458
102374_at	53902	"Dscr1l2"	DSCR1L2	87.8785	1.11022e-16	0.0283405	9.22692	0.825542	10.3835
102431_at	17762	"Mapt"	MAPT	87.608	1.11022e-16	0.0558504	4.72945	0.39919	9.1905
102742_g_at	17762	"Mapt"	MAPT	86.5654	1.11022e-16	0.048535	3.71955	0.507791	8.7669
102817_at	22183	"U2af1-rs1"		87.8292	1.11022e-16	0.0273114	10.3403	0.841351	9.7295
103836_at	22380	"Wbp4"	WBP4	86.845	1.11022e-16	0.0330824	7.25832	0.77117	10.4429
104217_at	68616	"Gdpd3"		88.3871	1.11022e-16	0.0386204	5.68583	0.748739	9.7038
161610_at	29811	"Ndrg2"	NDRG2	88.4647	1.11022e-16	0.0407083	3.66079	0.511423	9.0746
93090_at	14183	"Fgfr2"	FGFR2	86.7622	1.11022e-16	0.0438694	3.69769	0.507628	9.8189
93750_at	227753	"Gsn"	GSN	87.6247	1.11022e-16	0.0420152	4.38464	0.549029	11.8734
94061_at	12925	"Crip1"	CRIP1	88.518	1.11022e-16	0.0458415	3.49284	0.463138	10.5752
94506_at	68219	"Nudt21"	NUDT21	87.4651	1.11022e-16	0.0282389	9.10392	0.823887	10.0903
94556_at	71982	"Snx1"	SNX10	88.6005	1.11022e-16	0.0402665	6.90478	0.74259	9.7578
94739_at	22063	"Trpc1"	TRPC1	86.8896	1.11022e-16	0.0370597	6.35534	0.753522	8.0136
94790_at	77559	"Agl"	AGL	86.7244	1.11022e-16	0.0340555	7.8412	0.805671	8.1023
96643_at	67701	"Wfdc2"	WFDC2	87.8233	1.11022e-16	0.0262453	8.74616	0.861788	9.4751
97228_at	66049	"Rogdi"	ROGDI	87.862	1.11022e-16	0.0245273	10.397	0.84656	11.8187
97849_at	12389	"Cav1"	CAV1	87.8862	1.11022e-16	0.0370146	7.29316	0.226936	6.3631
97915_at	226971	"Plekhb2"	PLEKHB2	88.3123	1.11022e-16	0.034135	12.2429	0.835465	12.2808
98833_at	17392	"Mmp3"	MMP3	87.8266	1.11022e-16	0.0429895	4.66355	0.698403	7.2323
99337_at	108100	"Baiap2"	BAIAP2	88.085	1.11022e-16	0.0423992	5.22567	0.757976	8.5572
99959_at	11639	"Ak3l1"		86.7254	1.11022e-16	0.0409938	3.9104	0.461823	7.1391
100374_at	50796	"Dmrt1"	DMRT1	86.3166	2.22045e-16	0.0173416	12.5427	0.894684	8.4478
101930_at	18032	"Nfix"	NFIX	85.5403	2.22045e-16	0.0368515	7.7763	0.206314	9.6274
103584_at	77208	"583471E12Rik"		86.1264	2.22045e-16	0.0470484	10.1731	0.813062	12.5166
104267_at	54338	"Slc23a2"	SLC23A2	85.5885	2.22045e-16	0.0362334	7.82383	0.792333	10.673
161001_at	102371	"AA4727"		85.4431	2.22045e-16	0.0265272	10.1918	0.844633	10.0015
161961_at	19921	"Rpl19"	RPL19	85.7131	2.22045e-16	0.183955	6.39327	0.237262	9.9539
94079_at	18952	"39329"	39329	86.3338	2.22045e-16	0.037709	6.94761	0.759884	10.6622
96938_at	64697	"Keg1"		85.9398	2.22045e-16	N/A	0.753084	0.315535	N/A
97217_at	229709	"Ahcyl1"	AHCYL1	85.8315	2.22045e-16	0.0312563	10.2914	0.825454	12.8895
100998_at	14961	"H2-Ab1"		84.9851	3.33067e-16	0.0387777	4.65069	0.64881	10.2014
101650_at	116731	"Pcdha1"	PCDHA1	85.2238	3.33067e-16	0.035376	7.2232	0.790491	9.7228
101689_at		""		85.0098	3.33067e-16	0.032614	9.00297	0.81709	7.5535
102916_s_at	81877	"Tnxb"	TNXB	85.1071	3.33067e-16	0.0465865	3.46493	0.537748	9.3501
104654_at	83766	"Actl6b"	ACTL6B	84.9866	3.33067e-16	0.0242722	11.9041	0.859877	9.1986
104684_at	14810	"Grin1"	GRIN1	84.7554	3.33067e-16	0.0205289	12.9925	0.869876	12.4649
160782_at	225283	"BC21395"	0	84.7533	3.33067e-16	0.0297847	9.11602	0.815285	11.091
160830_at	12794	"Cnih2"	CNIH2	84.7528	3.33067e-16	0.0213166	12.5681	0.87111	10.9146
161054_at	20745	"Spock1"	SPOCK1	85.2155	3.33067e-16	0.0186054	13.854	0.881522	9.1491
95282_at	15519	"Hsp9aa1"	HSP90AA1	84.8141	3.33067e-16	0.0545732	3.51775	0.463834	12.7751
95627_at	97064	"Wwtr1"	WWTR1	84.7741	3.33067e-16	0.0417997	4.75999	0.367196	8.4955
96935_at	67182	"Pdzk1ip1"	PDZK1IP1	84.8622	3.33067e-16	0.0402201	4.92446	0.700783	10.4337
100311_f_at	13586	"Ear1"		84.3553	4.44089e-16	0.0215811	12.7431	0.871296	8.5055
102044_at	22402	"Wisp1"	WISP1	84.3475	4.44089e-16	0.0304112	9.56186	0.833568	8.127
97949_at	14190	"Fgl2"	FGL2	84.3894	4.44089e-16	0.0443216	5.5257	0.316818	7.1297
98056_at	27280	"Phlda3"	PHLDA3	84.2964	4.44089e-16	0.052291	4.36079	0.434133	9.6297
100636_at	13685	"Eif4ebp1"	EIF4EBP1	83.912	5.55112e-16	0.0423274	6.46658	0.259865	7.5926
101921_at	19341	"Rab4a"	RAB4A	84.0697	5.55112e-16	0.0346373	7.82093	0.798214	9.9211
93381_at	11998	"Avp"	AVP	84.088	5.55112e-16	0.00654601	25.5187	0.932088	11.2613
95364_at	14675	"Gna14"	GNA14	83.9313	5.55112e-16	0.0515806	4.2828	0.698534	6.3231
96620_at	258683	"Olfr262"		83.7581	5.55112e-16	N/A	0.923018	0.25598	N/A
98312_at	192199	"Rspo1"	RSPO1	83.7939	5.55112e-16	0.0416506	5.48105	0.72329	7.6229
99378_f_at	15006	"H2-Q1"		83.7537	5.55112e-16	0.0451675	4.45857	0.611509	11.0893
103311_at	79196	"Osbpl5"	OSBPL5	83.4902	6.66134e-16	0.0363902	6.97981	0.776021	11.2952
160172_at	17263	"Gtl2"	MEG3	83.526	6.66134e-16	0.049176	4.1963	0.41609	11.0906
97519_at	20750	"Spp1"	SPP1	83.5468	6.66134e-16	0.0474941	3.46738	0.519492	9.2095
102037_at	212307	"Mapre2"	MAPRE2	83.2653	7.77156e-16	0.0247585	11.9549	0.856999	9.4038
103913_at	57743	"Sec61a2"	SEC61A2	83.0639	7.77156e-16	0.0378388	7.88421	0.785892	10.9951
160455_s_at	52696	"Zwint"		83.0828	7.77156e-16	0.0571111	3.52827	0.611541	12.3714
96012_f_at	17184	"Matr3"	MATR3	83.2911	7.77156e-16	0.048836	3.62794	0.492838	12.1977
98514_at	21788	"Tfpi"	TFPI	83.3581	7.77156e-16	0.025758	12.5611	0.858982	8.9563
99561_f_at	53624	"Cldn7"	CLDN7	83.1772	7.77156e-16	0.0247473	10.727	0.866353	8.4667
103225_at	69537	"Dnase1l1"		82.8965	8.88178e-16	0.0367697	10.0891	0.179761	7.1221
161026_s_at	27359	"Sytl4"		82.8651	8.88178e-16	0.0560337	3.7892	0.668226	7.5666
98475_at	17181	"Matn2"	MATN2	82.8933	8.88178e-16	0.0470934	4.64198	0.374069	6.7432
161184_f_at	21846	"Tie1"	TIE1	82.6278	9.99201e-16	0.0464446	4.46077	0.401795	7.0428
99062_at	58998	"Pvrl3"	PVRL3	82.7816	9.99201e-16	0.0401136	6.30597	0.759057	6.6704
100061_f_at	16612	"Klk1"		82.4589	1.11022e-15	0.0128469	16.2934	0.91335	10.1568
99108_s_at	14600	"Ghr"	GHR	82.2466	1.22125e-15	0.055442	4.92321	0.366905	7.426
160300_at	21784	"Tff1"	TFF1	82.0738	1.33227e-15	N/A	1.8471	0.228038	N/A
95001_at	56399	"Akap8"	AKAP8	81.957	1.44329e-15	N/A	0.751848	0.698865	N/A
94930_at	21826	"Thbs2"	THBS2	81.7006	1.55431e-15	0.058457	3.8636	0.526071	7.1803
100064_f_at	14609	"Gja1"	GJA1	81.6002	1.66533e-15	0.0874711	4.4679	0.583023	12.4168
101593_at	68337	"Crip2"	CRIP2	81.5875	1.66533e-15	0.0375723	7.9694	0.796371	11.1433
160828_at	16324	"Inhbb"	INHBB	81.6752	1.66533e-15	0.0608232	3.4319	0.622259	6.521
96311_at	17196	"Mbp"	MBP	81.6327	1.66533e-15	0.0811954	3.46321	0.596364	8.2842
100756_r_at	22172	"Tyms-ps"		81.4264	1.77636e-15	N/A	7.97389	0.193265	N/A
103200_at	193385	"6335D4Rik"	C6orf32	81.5082	1.77636e-15	0.0462818	4.87332	0.695557	7.3561
96222_at	80744	"BC3993"	0	81.519	1.77636e-15	0.0447566	4.05034	0.594044	7.5304
98350_at	20606	"Sstr2"	SSTR2	81.4641	1.77636e-15	0.0370168	7.42304	0.811567	7.7771
100444_at	12568	"Cdk5"	CDK5	81.3861	1.88738e-15	0.0329731	10.145	0.83603	11.2303
93302_at	21785	"Tff2"	TFF2	81.3944	1.88738e-15	0.0164313	13.2963	0.902401	8.051
94805_f_at	319162	"Hist3h2a"	HIST3H2A	81.3906	1.88738e-15	0.0298391	11.6452	0.850616	13.3601
94948_at	22051	"Trip6"	TRIP6	81.3872	1.88738e-15	0.0423086	6.94512	0.228631	9.6245
97305_at	66164	"Nip7"	NIP7	81.2437	1.9984e-15	0.0420537	5.6035	0.739603	9.9061
97477_at	30057	"Timm8b"	TIMM8B	80.9883	2.22045e-15	0.0462979	3.42017	0.50605	9.5195
93048_at	53895	"Clpp"	CLPP	80.8261	2.44249e-15	0.0474256	3.65218	0.466755	10.2131
94356_at	27223	"Trp53bp1"	TP53BP1	80.7972	2.44249e-15	0.0455435	4.48305	0.653767	8.8554
100325_at	14727	"Gp49a"		80.5281	2.77556e-15	0.0481238	5.70619	0.743843	7.8316
93923_at	217218	"Atxn7l3"		80.5098	2.77556e-15	0.0318121	8.57459	0.832566	10.6187
104513_at	69749	"2414N9Rik"		80.4268	2.88658e-15	0.0401996	6.29989	0.753887	9.6254
103743_at	77569	"3732412D22Rik"	0	80.399	2.9976e-15	0.0664153	6.33383	0.27586	7.8158
100981_at	15957	"Ifit1"	IFIT1	80.3298	3.10862e-15	0.0582542	3.40808	0.582118	6.9734
161083_at	330177	"Taok3"	TAOK3	80.1847	3.21965e-15	0.0428694	5.52397	0.724892	8.0554
99481_at	98660	"Atp1a2"	ATP1A2	80.1993	3.21965e-15	0.0470103	3.56357	0.511055	9.4221
161894_r_at		""		80.1467	3.33067e-15	0.0424224	7.65091	0.787997	10.579
99800_at	16728	"L1cam"		80.0853	3.44169e-15	0.0196296	13.4666	0.889245	9.2789
92768_s_at	11656	"Alas2"		80.0082	3.55271e-15	0.0249128	12.2607	0.872026	11.2382
104032_at	546071	"Mast3"	MAST3	79.8466	3.88578e-15	0.0437341	5.28785	0.731589	10.2178
94534_at	67834	"Idh3a"	IDH3A	79.8057	3.88578e-15	0.0437737	3.5634	0.518948	10.3707
92567_at	12832	"Col5a2"	COL5A2	79.7303	4.10783e-15	0.0572747	6.39531	0.264354	8.1867
96089_at	70984	"493146C7Rik"	C11orf54	79.6812	4.10783e-15	N/A	0.982245	0.685913	N/A
95503_at	56772	"Mllt11"	MLLT11	79.6338	4.21885e-15	0.0865839	3.43168	0.601228	8.3916
99399_at	11604	"Agrp"	AGRP	79.6365	4.21885e-15	N/A	0.55627	0.265318	N/A
95063_at	66953	"Cdca7"		79.6051	4.32987e-15	0.0439248	5.37844	0.731962	8.7488
96227_at	12401	"Serpina6"	SERPINA6	79.6052	4.32987e-15	N/A	1.05809	0.261141	N/A
94182_at	12300	"Cacng2"	CACNG2	79.4667	4.55191e-15	0.0331202	8.61015	0.829869	10.4959
97322_at	69774	"Ms4a6b"	MS4A6A	79.4945	4.55191e-15	0.0774032	3.3594	0.693292	5.5865
104302_f_at	76501	"Commd9"	COMMD9	79.4498	4.66294e-15	0.0407521	7.16148	0.80399	9.8321
97240_g_at	225896	"D19Ertd721e"	0	79.2485	5.10703e-15	N/A	0.404676	0.687713	N/A
161405_r_at	72148	"26119F3Rik"	C8orf42	79.1568	5.32907e-15	0.03773	8.1964	0.808438	8.3907
100057_at	67711	"Nsmce1"	NSMCE1	79.0423	5.66214e-15	0.0576324	3.5225	0.527973	9.1701
104206_at	67434	"573557B15Rik"	0	78.9772	5.77316e-15	0.0426429	5.65304	0.752447	8.7654
95497_at	66131	"Tipin"	TIPIN	78.8511	6.21725e-15	0.0310954	9.42369	0.846827	8.9591
94407_at	72727	"B3gat3"	B3GAT3	78.7764	6.43929e-15	0.0180572	15.1911	0.893449	10.4379
99553_f_at	67792	"Rgs8"	RGS8	78.6916	6.66134e-15	0.0350539	7.98311	0.828162	9.5059
103035_at	21354	"Tap1"	TAP1	78.6135	6.88338e-15	0.052713	3.41015	0.534534	9.0802
100927_at	18830	"Pltp"	PLTP	78.592	6.99441e-15	0.0491868	3.84957	0.579781	10.7488
102736_at	20296	"Ccl2"	CCL2	78.4788	7.32747e-15	0.0874953	3.36808	0.615735	6.762
96337_at	14724	"Gp1bb"	GP1BB	78.3799	7.77156e-15	0.0443245	5.06578	0.700065	9.0332
100507_at	18133	"Nov"	NOV	78.2542	8.21565e-15	0.0319712	10.5322	0.846802	10.2826
100109_s_at	16663	"Krt13"	KRT13	78.1384	8.65974e-15	0.0361089	9.76989	0.827406	7.7859
102668_at	19013	"Ppara"	PPARA	78.1298	8.65974e-15	0.0304659	9.61171	0.850814	9.5187
99643_f_at	12876	"Cpe"	CPE	78.1141	8.77076e-15	0.0537035	6.66813	0.746743	12.888
104565_at	11782	"Ap4s1"	AP4S1	77.834	9.99201e-15	0.0543043	7.50073	0.771454	10.8345
101585_at	53328	"Pgrmc1"		77.8202	1.0103e-14	0.0574533	3.3256	0.436383	10.5292
97442_at	67547	"Slc39a8"	SLC39A8	77.8145	1.0103e-14	0.0732972	3.48585	0.583311	7.5069
99952_at	12654	"Chi3l1"	CHI3L1	77.7342	1.04361e-14	0.112332	3.3215	0.676511	5.9235
98033_at	66857	"111H23Rik"	0	77.7107	1.06581e-14	0.044258	8.63471	0.194653	8.4027
160536_at	15461	"Hras1"	HRAS	77.6555	1.08802e-14	0.0469653	6.59784	0.754241	11.0998
94982_f_at	79059	"Nme3"	NME3	77.622	1.11022e-14	0.0398281	8.21662	0.191802	8.9217
103833_at	15258	"Hipk2"	HIPK2	77.5927	1.12133e-14	0.0421777	7.41298	0.204198	9.7964
95148_at	11637	"Ak2"	AK2	77.5591	1.14353e-14	0.0487781	3.51204	0.529852	9.9038
161656_r_at	19123	"Proc"	PROC	77.4857	1.17684e-14	0.0453122	5.68136	0.72188	10.3731
92217_s_at	14727	"Gp49a"		77.4143	1.22125e-14	0.0435379	4.0718	0.592815	7.6078
97756_s_at	116731	"Pcdha1"	PCDHA1	77.2985	1.28786e-14	0.0369746	8.31136	0.814	9.1998
98604_at	18114	"Nnp1"	0	77.2758	1.29896e-14	0.0337764	7.98399	0.823191	10.7126
162256_r_at	72502	"Cwf19l1"	CWF19L1	77.2662	1.31006e-14	0.0440898	6.15747	0.235075	9.5674
97319_at	56437	"Rrad"	RRAD	77.2575	1.31006e-14	0.0191531	25.8027	0.907628	11.4442
102725_at	16497	"Kcnab1"	KCNAB1	77.1856	1.36557e-14	0.0332314	9.12343	0.846069	8.2289
92770_at	20200	"S1a6"	S100A6	77.1727	1.36557e-14	0.0526258	3.35296	0.478544	10.9832
93362_at	11773	"Ap2m1"	AP2M1	77.0917	1.42109e-14	0.0362211	8.42058	0.821713	12.6787
103981_at	22184	"Zrsr2"		77.0766	1.43219e-14	0.0531835	3.72778	0.619738	7.8942
93370_at	110058	"Syt17"	SYT17	77.0765	1.43219e-14	0.0454498	5.89931	0.777214	8.528
93215_at	21927	"Tnfaip1"	TNFAIP1	76.9235	1.54321e-14	0.061043	3.7198	0.34877	8.3478
100024_at	27428	"Shroom3"	SHROOM3	76.7389	1.68754e-14	0.044138	3.982	0.455542	8.3718
162410_s_at	12526	"Cd8b1"	CD8B	76.731	1.68754e-14	N/A	0.730086	0.679456	N/A
162231_r_at	67943	"Mesdc2"	MESDC2	76.6771	1.73195e-14	0.0367445	8.04466	0.183433	6.6181
99372_at	14739	"Edg5"	EDG5	76.6664	1.74305e-14	0.0464793	6.22096	0.246422	9.28
96703_at	94275	"Maged1"		76.576	1.82077e-14	0.0452238	7.38738	0.78779	12.5232
97360_at	68119	"Cmtm3"	CMTM3	76.4208	1.95399e-14	0.0424526	9.2958	0.820751	8.8394
161902_f_at	14681	"Gnao1"	GNAO1	76.3051	2.06501e-14	0.0371599	8.74092	0.833168	9.0935
102786_at	12725	"Clcn3"	CLCN3	76.1391	2.23155e-14	0.0427253	8.27113	0.800799	11.7856
96168_at	71819	"Kif23"	KIF23	76.0182	2.36478e-14	0.0516686	4.41849	0.684486	8.3533
102163_at	20646	"Snrpn"	SNRPN	75.9898	2.39808e-14	0.0726305	3.239	0.6286	9.8141
94289_r_at	80884	"Maged2"		75.9725	2.42029e-14	0.0444273	3.50104	0.527564	10.1536
101408_at	14431	"Gamt"	GAMT	75.8858	2.52021e-14	0.0370947	8.55145	0.822088	10.7238
93713_at	20416	"Shc1"	SHC1	75.8164	2.60902e-14	0.0475704	5.53921	0.273779	8.048
95916_at	329650	"Med12l"	MED12L	75.6513	2.81997e-14	0.0306237	10.7392	0.857592	7.6963
103330_at	20744	"Strbp"	STRBP	75.6397	2.83107e-14	0.0543849	4.45985	0.392407	8.0715
97571_r_at	21941	"Tnfrsf8"	TNFRSF8	75.5348	2.9754e-14	0.0474702	6.28661	0.75629	9.1157
103748_at	74440	"493347C3Rik"	0	75.5151	3.0087e-14	0.0481924	5.96133	0.744192	10.8666
93040_at	56188	"Fxyd1"	FXYD1	75.5043	3.01981e-14	0.0399892	9.76972	0.833706	13.1096
162479_f_at		""		75.4144	3.15303e-14	0.0526332	5.48082	0.281558	9.6938
99994_at	12683	"Cidea"	CIDEA	75.3928	3.18634e-14	0.0444624	4.8917	0.698407	9.0486
103709_at	12842	"Col1a1"	COL1A1	75.2445	3.41949e-14	0.0568495	4.91362	0.335197	10.2859
104409_at	14809	"Grik5"	GRIK5	75.0696	3.71925e-14	0.0289198	10.7515	0.862311	9.5748
98008_at	20312	"Cx3cl1"	CX3CL1	75.0424	3.76366e-14	0.0387594	8.41269	0.826338	11.4422
95696_at	30926	"Txnl2"	TXNL2	74.9838	3.86358e-14	0.0425149	7.77532	0.800586	12.0244
101881_g_at	12822	"Col18a1"	COL18A1	74.9483	3.93019e-14	0.0521443	3.61464	0.590383	9.481
92262_at	22401	"Zmat3"	ZMAT3	74.8134	4.19664e-14	0.0396126	7.41142	0.799692	10.3831
100523_r_at	22381	"Wbp5"		74.7712	4.27436e-14	0.0482798	4.55136	0.654587	9.7268
160260_at	66231	"Thoc7"	THOC7	74.7639	4.29656e-14	0.0520175	5.14786	0.690705	8.8306
101676_at	14778	"Gpx3"	GPX3	74.7351	4.35207e-14	0.0504923	4.04888	0.371151	11.0274
99950_at	21374	"Tbp"	TBP	74.7144	4.39648e-14	0.0415633	6.33623	0.810969	9.2245
95138_at	74781	"Wipi2"	WIPI2	74.6991	4.42979e-14	0.0581448	3.71935	0.628575	9.8688
92366_at	16773	"Lama2"	LAMA2	74.6111	4.61853e-14	0.0526013	3.5304	0.506748	9.2671
162347_f_at	12111	"Bgn"		74.5922	4.65183e-14	0.0466364	6.54227	0.238262	10.0264
160110_at	66894	"Wwp2"	WWP2	74.3945	5.11813e-14	N/A	0.489545	0.378108	N/A
104350_at	20416	"Shc1"	SHC1	74.3066	5.32907e-14	0.0454122	5.51868	0.265934	8.7474
104404_at	70646	"Nat12"		74.2469	5.4845e-14	N/A	0.315381	0.295367	N/A
101578_f_at	11461	"Actb"	ACTB	74.2239	5.54001e-14	0.0495608	3.52479	0.502654	11.0525
101588_at	20501	"Slc16a1"	SLC16A1	74.1709	5.68434e-14	0.0336362	10.6167	0.858201	7.2994
94934_at	11609	"Agtr2"		74.1491	5.73985e-14	0.0442182	6.19628	0.809009	6.8719
97773_at	12490	"Cd34"	CD34	74.1293	5.79536e-14	0.0466277	3.8148	0.5679	8.6174
100440_f_at	11733	"Ank1"	ANK1	74.0945	5.89528e-14	0.0515933	3.50813	0.495598	10.8085
160366_at	407819	"BC31181"	0	73.9502	6.31717e-14	0.0493714	6.69278	0.768464	11.0085
103070_at	19261	"Sirpa"	SIRPA	73.7444	6.9611e-14	0.0542052	5.22603	0.704417	10.3489
104423_at	76843	"Dtl"	DTL	73.5277	7.71605e-14	0.0495927	4.83174	0.708983	8.3369
94418_at	170439	"Elovl6"	ELOVL6	73.4374	8.04912e-14	0.0580323	3.87647	0.482747	7.9185
162005_at	80280	"Cdk5rap3"	CDK5RAP3	73.4255	8.09353e-14	0.0451166	6.57683	0.215132	9.0175
92597_s_at	11966	"Atp6v1b2"	ATP6V1B2	73.4045	8.17124e-14	0.0259494	11.8799	0.882889	8.748
99071_at	17476	"Mpeg1"	0	73.3824	8.26006e-14	0.0764827	3.26662	0.603145	10.0273
101886_f_at	14964	"H2-D1"		73.3145	8.52651e-14	0.0586127	3.30813	0.450533	11.5399
104093_at	16985	"Lsp1"	LSP1	73.2817	8.65974e-14	0.0544722	10.0061	0.825235	11.7722
103508_at	76073	"Pcgf5"	PCGF5	73.0648	9.60343e-14	0.0314593	10.166	0.863315	8.0894
160497_at	67706	"18159G22Rik"	0	72.9911	9.9365e-14	0.0387377	10.0696	0.161684	8.7348
102256_at	21384	"Tbx15"	TBX15	72.9025	1.03695e-13	0.0419843	7.35943	0.819469	8.4734
102161_f_at	14964	"H2-D1"		72.8805	1.04805e-13	0.0505446	3.95907	0.574512	11.2858
97085_at	52360	"D8Ertd362e"		72.7414	1.1191e-13	0.0440763	7.20545	0.800596	7.7289
99445_at	68682	"Slc44a2"	SLC44A2	72.6884	1.14686e-13	0.0484779	3.39836	0.482281	8.585
103294_at	19737	"Rgs5"	RGS5	72.6576	1.16351e-13	0.04975	3.42481	0.511711	8.2323
161308_f_at	22601	"Yap1"	YAP1	72.6203	1.18461e-13	0.0412889	8.05154	0.173578	7.157
160090_f_at	11674	"Aldoa"	ALDOA	72.5763	1.21014e-13	0.055101	3.36911	0.439542	13.3787
162447_f_at	78388	"Mvp"	MVP	72.5242	1.24012e-13	0.0443456	6.91039	0.208771	8.7938
104597_at	14469	"Gbp2"	GBP1	72.5184	1.24345e-13	0.0478641	4.24549	0.390621	8.2082
160083_at	669888	""		72.511	1.24789e-13	0.0523528	6.32375	0.766686	9.3157
104639_i_at	75316	"Josd3"	JOSD3	72.4643	1.27565e-13	0.0473906	5.37677	0.741574	9.9921
160385_at	68133	"Gcsh"		72.1809	1.45883e-13	0.0519309	3.95915	0.607733	10.1535
162448_f_at	80888	"Hspb8"	HSPB8	72.1554	1.4766e-13	0.0519192	4.20072	0.654345	7.7342
99622_at	16600	"Klf4"	KLF4	72.0192	1.5743e-13	0.0533137	5.0202	0.320565	8.188
94833_at	14314	"Fstl1"	FSTL1	71.8554	1.70086e-13	0.0371108	12.7925	0.861521	10.9651
160718_at	12339	"Capn7"	CAPN7	71.8276	1.72418e-13	N/A	0.475043	0.56882	N/A
99098_at	110196	"Fdps"	FDPS	71.8102	1.73861e-13	0.0508797	3.4966	0.54882	10.4964
161575_f_at	26414	"Mapk1"	MAPK10	71.7051	1.82632e-13	0.0719388	3.31775	0.63798	7.5327
100465_i_at	381633	"Gm1673"	0	71.6719	1.85518e-13	0.0539739	5.11123	0.739732	10.0669
161754_f_at	12091	"Glb1"	GLB1	71.6467	1.87739e-13	0.0484105	6.29251	0.772346	8.5736
162171_f_at	14183	"Fgfr2"	FGFR2	71.5441	1.97065e-13	0.0683963	3.45605	0.52632	5.5167
94270_at	16668	"Krt18"	KRT18	71.5013	2.01172e-13	0.0443452	6.39715	0.786285	9.2052
104116_at	52331	"D5Ertd593e"	0	71.4005	2.10942e-13	0.0616014	3.26379	0.570436	8.2647
101538_i_at	104158	"Ces3"	CES3	71.33	2.18159e-13	0.0529813	4.55317	0.697104	10.1842
99545_at	21689	"Tekt1"	TEKT1	71.2893	2.22378e-13	0.0546403	4.33469	0.702512	6.7641
96670_at	76263	"Gstk1"	GSTK1	71.2583	2.25597e-13	0.0573422	3.55954	0.589227	9.9375
93026_at	56615	"Mgst1"	MGST1	71.2311	2.28595e-13	0.0560572	3.5256	0.546143	9.6411
104743_at	12554	"Cdh13"	CDH13	71.2131	2.30482e-13	0.0569777	3.47269	0.451893	8.7386
93879_f_at	23855	"Defcr17"		71.2037	2.31482e-13	N/A	0.852746	0.29201	N/A
98055_at	53619	"Blcap"	BLCAP	71.1771	2.34479e-13	0.0590623	3.30917	0.566572	9.6938
103253_at	22342	"Lin7b"	LIN7B	71.1466	2.37921e-13	0.0371294	8.55732	0.840736	9.4561
99057_at	21838	"Thy1"	THY1	70.916	2.65232e-13	0.0603225	3.22465	0.537554	10.9283
95183_i_at		""		70.8318	2.76001e-13	0.0501205	6.34278	0.774744	8.5385
161815_f_at	17840	"Mup1"		70.827	2.76668e-13	0.0814882	3.29588	0.630601	6.5257
101059_at	17984	"Ndn"	NDN	70.6518	3.00537e-13	0.0492509	4.92549	0.683855	10.9859
93061_at	16404	"Itga7"	ITGA7	70.6235	3.04534e-13	0.0496757	5.78353	0.746727	10.2823
AFFX-MURINE_b1_at		""		70.5819	3.1064e-13	0.0755929	3.19597	0.388596	12.8748
102227_g_at	55987	"Cpxm2"	CPXM2	70.4931	3.23963e-13	0.0496769	6.20364	0.758683	8.6039
102271_at	52915	"D11Bwg28e"	ZMIZ2	70.4574	3.29403e-13	0.0526549	4.50985	0.7067	10.7714
93103_at	16833	"Ldhc"	LDHC	70.4054	3.37619e-13	N/A	1.36587	0.750976	N/A
98483_at	12297	"Cacnb3"	CACNB3	70.3723	3.42948e-13	0.0447276	6.64343	0.783868	10.2619
103494_at	216350	"Tspan8"	TSPAN8	70.1204	3.86247e-13	0.0465245	6.55993	0.80495	7.4721
162188_f_at	18452	"P4ha2"	P4HA2	70.0795	3.93796e-13	0.0444452	6.62666	0.194332	9.1708
101399_at	15530	"Hspg2"	HSPG2	70.0458	4.00124e-13	0.0466695	7.21187	0.208312	10.3007
93251_at	18082	"Nipsnap1"	NIPSNAP1	70.0093	4.07119e-13	0.0555662	4.84278	0.344291	8.1627
99840_at	18610	"Pdyn"	PDYN	69.9309	4.2244e-13	0.0528898	5.50286	0.766075	8.1272
95386_at	225010	"Lycat"	LYCAT	69.9196	4.24771e-13	0.0496607	6.55884	0.801929	10.8451
160965_at	54153	"Rasa4"	RASA4	69.8312	4.42757e-13	0.0471153	7.71624	0.804104	9.3493
98440_at	67103	"Ltb4dh"	LTB4DH	69.8058	4.48197e-13	0.0545266	4.84579	0.689733	9.0753
98531_g_at	14455	"Gas5"		69.757	4.58633e-13	0.0534831	5.43395	0.71731	12.3354
161318_f_at	12386	"Ctnna2"	CTNNA2	69.7277	4.64961e-13	0.0628703	3.3229	0.594246	5.4863
95440_at	67063	"281432L12Rik"	C9orf125	69.714	4.67959e-13	0.0544209	5.22384	0.70541	10.1803
104593_at	75565	"Ccdc11"	CCDC101	69.6993	4.7129e-13	N/A	0.790813	0.23021	N/A
161466_r_at	65257	"Asb3"	ASB3	69.5838	4.97713e-13	N/A	0.52659	0.427336	N/A
95544_at	72296	"Rusc1"	RUSC1	69.5569	5.04041e-13	0.0346227	10.2013	0.863438	8.8108
99566_at	21991	"Tpi1"	TPI1	69.5307	5.10259e-13	0.0488933	8.45337	0.185045	11.5583
161841_r_at	75692	"23173E15Rik"	0	69.3116	5.65881e-13	0.0513255	6.04931	0.770266	10.4059
103072_at	15492	"Hsd3b1"	HSD3B2	69.2709	5.76872e-13	0.104539	3.33234	0.614924	8.1385
160642_at	216395	"Tmem5"	TMEM5	69.2536	5.81646e-13	N/A	0.88274	0.74357	N/A
101007_at	17347	"Mknk2"	MKNK2	69.2508	5.82423e-13	0.0575061	3.51314	0.41198	10.6949
97950_at	22436	"Xdh"	XDH	69.1989	5.96856e-13	0.057425	3.29375	0.548248	8.0759
92265_f_at	20822	"Trove2"	TROVE2	69.1546	6.09401e-13	0.0563473	3.37438	0.541326	9.0044
93332_at	12491	"Cd36"	CD36	69.1203	6.19393e-13	0.0524037	5.80479	0.774565	8.1831
97089_at	53320	"Folh1"	FOLH1	69.1174	6.20171e-13	0.0874426	3.41372	0.715957	6.0684
99064_at	22258	"Usp4"	USP4	69.0941	6.27054e-13	N/A	0.60816	0.555504	N/A
100734_at	27367	"Rpl3"	RPL3	68.953	6.70242e-13	N/A	3.86071	0.331185	N/A
104432_at	11858	"Rnd2"	RND2	68.7829	7.26308e-13	0.0600509	3.8379	0.663403	9.261
97295_at	52276	"Cdca8"	CDCA8	68.7481	7.38298e-13	0.0455537	7.69348	0.81931	9.7536
102104_f_at	73656	"Ms4a6c"		68.688	7.59504e-13	0.0511381	5.31766	0.745406	7.9977
96881_at	66200	"Commd6"	COMMD6	68.656	7.7105e-13	0.040331	8.2522	0.164826	8.7791
92927_at	14009	"Etv1"	ETV1	68.6437	7.75602e-13	0.0582795	4.79589	0.76533	7.7208
94004_at	12798	"Cnn2"	CNN2	68.3836	8.76743e-13	0.053107	6.32217	0.235826	7.7777
96295_at	107272	"Psat1"	PSAT1	68.3452	8.92841e-13	0.0572876	4.98321	0.284193	9.0215
92790_at	16647	"Kpna2"	KPNA2	68.2923	9.15379e-13	0.0542858	4.52933	0.675096	8.8592
104388_at	20308	"Ccl9"		68.1831	9.63674e-13	0.0592468	4.32646	0.391477	8.4479
95785_s_at	19349	"Rab7"	RAB7	68.1112	9.9698e-13	0.0432772	9.57395	0.154193	8.8621
100427_at	19277	"Ptpro"	PTPRO	68.0064	1.0475e-12	0.0625965	3.42259	0.609477	8.2875
103092_at	68729	"Trim37"	TRIM37	67.9944	1.05338e-12	0.0587464	3.26295	0.523365	8.3837
93864_s_at	13800	"Enah"	ENAH	67.9059	1.09823e-12	0.0553473	4.77308	0.322187	5.9118
96699_at	15312	"Hmgn1"	HMGN1	67.7172	1.20048e-12	0.0496242	3.73239	0.558893	13.1913
92673_at	20404	"Sh3gl2"	SH3GL2	67.7006	1.20992e-12	0.0421742	8.74202	0.849303	7.112
103422_at	12479	"Cd1d1"	CD1D	67.6887	1.21669e-12	0.0455757	8.10473	0.827376	8.7855
101786_at	16492	"Kcna4"	KCNA4	67.6483	1.24012e-12	0.0409539	8.64482	0.835284	6.3292
96650_at	11992	"Auh"	AUH	67.641	1.24434e-12	0.0539949	3.45417	0.55384	9.0177
93735_f_at	19182	"Psmc3"	PSMC3	67.5455	1.30163e-12	N/A	0.158922	0.283745	N/A
99962_at	16563	"Kif2a"	KIF2A	67.5025	1.32827e-12	0.0565629	3.58997	0.59452	8.0618
97301_at	68365	"Rab14"	RAB14	67.3723	1.41231e-12	N/A	0.84051	0.483003	N/A
96049_at	12111	"Bgn"		67.3251	1.44407e-12	0.0557054	3.36152	0.458574	11.536
93569_f_at	544988	""		67.2421	1.50169e-12	0.0572494	4.20523	0.648702	7.8378
101331_f_at	637260	""		67.2372	1.50513e-12	0.0536183	5.98359	0.841715	8.1324
99081_at	12258	"Serping1"	SERPING1	67.2166	1.5199e-12	0.0603274	3.44365	0.525632	11.1136
101923_at	27226	"Pla2g7"	PLA2G7	67.0742	1.62526e-12	0.0577083	3.37435	0.549658	8.3042
98818_at	14815	"Nr3c1"	NR3C1	66.9775	1.70097e-12	0.0582135	3.86881	0.398854	6.1148
160585_at	67239	"Bxdc1"	BXDC1	66.8143	1.83698e-12	0.0443124	7.6748	0.821127	7.4076
93069_at	56550	"Ube2d2"	UBE2D2	66.7533	1.89049e-12	0.0543137	5.61356	0.743235	10.4821
97411_at	13605	"Ect2"	ECT2	66.6824	1.95466e-12	0.0778255	3.13759	0.603924	7.4599
92422_at	12652	"Chga"	CHGA	66.6546	1.98042e-12	0.0345221	9.63592	0.865743	10.9667
102993_at	14594	"Ggta1"	GGTA1	66.6213	2.01172e-12	0.0494853	3.92564	0.418116	9.5158
99916_at	18755	"Prkch"	PRKCH	66.5559	2.07456e-12	0.056899	3.8477	0.393648	7.2947
97173_f_at	15013	"H2-Q2"		66.4877	2.14229e-12	0.0565722	4.78137	0.314048	8.248
95123_at	75871	"493566A11Rik"	0	66.4489	2.18181e-12	0.0532197	3.49939	0.57307	8.2636
161998_f_at	234593	"Ndrg4"	NDRG4	66.4482	2.18259e-12	0.0418427	7.69972	0.824215	8.789
104460_at	12291	"Cacna1g"	CACNA1G	66.4409	2.19003e-12	0.0393573	10.3861	0.8642	8.7024
92603_at	11972	"Atp6vd1"	ATP6V0D1	66.2659	2.3781e-12	0.0440868	9.79157	0.846207	12.1221
95721_at	17164	"Mapkapk2"	MAPKAPK2	66.2548	2.39053e-12	0.0587425	5.20999	0.284431	10.4927
102363_r_at	16477	"Junb"	JUNB	66.1984	2.45493e-12	N/A	0.56616	0.629103	N/A
100001_at	12502	"Cd3g"	CD3G	66.1345	2.52975e-12	0.0620034	3.66914	0.649545	7.5697
96840_at	93739	"Gabarapl2"	GABARAPL2	66.1342	2.5302e-12	0.0511681	8.53284	0.827053	12.2032
93081_at	245688	"Rbbp7"		66.1109	2.55806e-12	0.0486365	5.48427	0.759998	12.4464
96759_r_at	67815	"Sec14l2"	SEC14L2	66.0151	2.67608e-12	0.0562186	6.53904	0.783214	10.3841
160253_at	66141	"Ifitm3"	IFITM3	65.9486	2.76112e-12	0.0535848	3.67952	0.415515	10.7727
98423_at	14619	"Gjb2"	GJB2	65.8422	2.90301e-12	0.0820409	3.28948	0.606522	8.3852
95803_at	19261	"Sirpa"	SIRPA	65.833	2.91545e-12	0.0476528	7.27063	0.808881	9.1391
96710_at	77605	"H2afv"	H2AFV	65.8128	2.94331e-12	0.0458908	7.03355	0.825976	11.6644
94305_at	12842	"Col1a1"	COL1A1	65.6957	3.11007e-12	0.0707311	3.14853	0.452297	10.8282
92794_f_at	18102	"Nme1"	NME1	65.6683	3.15037e-12	0.059621	3.36947	0.566613	8.1113
160286_at	110052	"Dek"	DEK	65.6632	3.15803e-12	0.0374984	9.78599	0.869169	10.7599
96518_at	211652	"Wwc1"	WWC1	65.5656	3.30636e-12	0.0570632	3.56141	0.472301	8.5614
101381_at	54189	"Rabep1"	RABEP1	65.5495	3.33156e-12	0.0459575	8.39589	0.837857	8.7674
92472_f_at	20556	"Slfn2"		65.4853	3.4337e-12	0.0608571	3.72794	0.656587	8.1052
160657_at	16201	"Ilf3"	ILF3	65.4823	3.43847e-12	0.0474456	8.09949	0.836431	11.1862
161074_at	13026	"Pcyt1a"	PCYT1A	65.3603	3.64164e-12	0.0487122	3.7266	0.440273	8.8079
103234_at	380684	"Nefh"	NEFH	65.1522	4.0159e-12	0.104168	3.05159	0.690687	7.7372
93328_at	15186	"Hdc"	HDC	65.1002	4.11537e-12	0.0604767	4.48676	0.726438	8.9256
98014_at	16424	"Itih1"	ITIH1	65.0598	4.19442e-12	N/A	0.853203	0.289959	N/A
94020_at	23999	"Ptk9l"	PTK9L	65.055	4.20375e-12	0.0299792	15.0292	0.890942	11.8548
97421_at	14211	"Smc2"	SMC2	65.0015	4.311e-12	0.0547321	7.17043	0.808774	9.0845
95915_at	67769	"Gpatc2"	GPATC2	64.9458	4.42524e-12	N/A	0.578657	0.197419	N/A
93354_at	11812	"Apoc1"	APOC1	64.9205	4.4782e-12	0.0706825	3.63041	0.684086	8.7621
93433_s_at	11889	"Asgr1"	ASGR1	64.841	4.64895e-12	N/A	0.549237	0.326427	N/A
99563_at	20729	"Spin"	SPIN	64.8061	4.72578e-12	0.0550926	4.84394	0.70195	11.0394
100567_at	11770	"Fabp4"	FABP4	64.7582	4.83336e-12	0.0674315	3.38908	0.503808	7.6423
93221_at	15437	"Hoxd8"	HOXD8	64.7555	4.83946e-12	0.0558495	3.40363	0.526554	8.5091
161114_i_at	76155	"63359M23Rik"		64.641	5.10703e-12	0.0721519	3.54973	0.664243	6.9328
102763_at	57435	""	0	64.6393	5.11124e-12	0.0562392	4.59025	0.692401	8.8071
103899_at	50770	"Atp11a"	ATP11A	64.5714	5.27689e-12	N/A	0.231348	0.538842	N/A
102710_at	54519	"Apbb1ip"	APBB1IP	64.4795	5.50981e-12	0.0544885	4.53916	0.673331	8.8894
101052_g_at	20197	"S1a3"	S100A3	64.3308	5.9085e-12	0.358636	2.60576	0.828453	5.8081
93970_at	233726	"Ipo7"	IPO7	64.2865	6.03284e-12	N/A	0.604793	0.590704	N/A
161916_r_at	18816	"Serpinf2"	SERPINF2	64.2302	6.1946e-12	0.0494043	4.81671	0.292084	8.8727
104412_at	14677	"Gnai1"	GNAI1	64.1896	6.31384e-12	0.056866	3.45286	0.491389	9.0839
103886_at	13476	"Reep5"	REEP5	64.1731	6.36291e-12	0.0397588	12.4941	0.869394	12.4718
102976_at	12189	"Brca1"	BRCA1	64.0426	6.76537e-12	0.0642863	3.81776	0.671572	6.8323
96766_s_at	22174	"Tyro3"	TYRO3	63.9811	6.96354e-12	0.0664286	3.26619	0.535566	8.8825
160067_at	67870	"23157D15Rik"	0	63.978	6.97375e-12	0.0717253	3.21174	0.608881	9.4288
92788_f_at	12626	"Cetn3"	CETN3	63.9612	7.02871e-12	0.0432211	10.8134	0.856034	11.9355
94977_at	16438	"Itpr1"	ITPR1	63.8767	7.31359e-12	0.0721195	3.52592	0.515964	8.946
161967_at		""		63.8399	7.44083e-12	N/A	7.07228	0.177464	N/A
103644_at	13479	"Dpep1"	DPEP1	63.792	7.61047e-12	0.0584522	4.75384	0.315512	8.4906
93220_at	12830	"Col4a5"		63.733	7.82396e-12	0.0595436	4.83019	0.708672	8.3994
95120_at	66109	"Tspan13"	TSPAN13	63.5988	8.33311e-12	0.0599852	4.34584	0.65214	9.5464
100156_at	17218	"Mcm5"	MCM5	63.5851	8.38662e-12	0.041561	11.086	0.864719	11.5172
101590_at	16784	"Lamp2"		63.5356	8.58413e-12	0.0585401	4.50248	0.294385	10.1976
94633_at	14526	"Gcg"	GCG	63.5039	8.71281e-12	0.049822	5.81218	0.76614	7.1746
98569_at	227731	"Slc25a25"	SLC25A25	63.4701	8.85203e-12	0.0578391	5.41145	0.743274	11.2717
97165_r_at	51842	"D2Ertd93e"		63.4468	8.9494e-12	N/A	0.443094	0.685226	N/A
93878_at	17354	"Mllt1"	MLLT10	63.3386	9.4158e-12	N/A	1.24388	0.191383	N/A
160926_r_at		""		63.2442	9.84213e-12	0.0599418	5.72305	0.770987	6.0353
100372_at	14405	"Gabrg1"		63.1316	1.03765e-11	0.0527628	6.73579	0.836189	7.2849
92633_at	64138	"Ctsz"	CTSZ	63.1256	1.04059e-11	0.0563502	4.1081	0.375788	8.1363
97004_at	56015	"Olfr71"	OR13J1	62.8762	1.16975e-11	0.0765486	5.17685	0.262053	10.3242	*
93206_g_at	11486	"Ada"	ADA	62.8242	1.19864e-11	N/A	1.53806	0.24227	N/A
160590_r_at	69156	"Comtd1"	COMTD1	62.7984	1.21324e-11	0.0565444	4.94441	0.71203	10.6244
101070_at	54484	"Mkrn1"	MKRN1	62.7493	1.24152e-11	0.0579183	3.57542	0.463494	9.3907
97923_at	235439	"Herc1"	HERC1	62.7307	1.25243e-11	0.0597784	3.70529	0.621099	11.1534
160214_at	71835	"Lancl2"	LANCL2	62.7101	1.26458e-11	0.0535116	5.66451	0.765478	7.5372
161731_at	20133	"Rrm1"	RRM1	62.5898	1.33801e-11	N/A	0.655231	0.379375	N/A
101697_f_at		""		62.513	1.38705e-11	N/A	0.386812	0.711678	N/A
93454_at	17064	"Cd93"	CD93	62.4437	1.43291e-11	0.0688013	3.10765	0.521642	9.308
160738_at	216151	"Polrmt"	POLRMT	62.4409	1.4348e-11	N/A	0.702624	0.707002	N/A
92836_at	13717	"Eln"	ELN	62.1898	1.61405e-11	0.0713591	3.26394	0.576248	11.5137
100089_at	19038	"Ppic"	PPIC	62.1194	1.66825e-11	0.076567	3.17762	0.416568	8.7968
94161_at	18754	"Prkce"	PRKCE	62.0332	1.73703e-11	0.0389548	8.23633	0.86155	8.8128
96926_at	64074	"Smoc2"	SMOC2	62.0173	1.75001e-11	0.0590128	3.75095	0.414664	8.7326
161719_f_at	66498	"1534J1Rik"	C19orf58	61.9921	1.77082e-11	0.0655394	3.40033	0.410408	9.5737
94531_at	67914	"Coq9"	COQ9	61.9522	1.80425e-11	0.0208492	30.8319	0.925118	12.3105
96733_at	229877	"Rap1gds1"	RAP1GDS1	61.907	1.84286e-11	0.0444249	8.34235	0.843203	12.0141
160755_at	631653	""		61.8895	1.85806e-11	0.0600076	6.29511	0.802669	8.3982
96779_f_at	66423	"24122L5Rik"	C17orf79	61.8589	1.88494e-11	0.0721977	3.15196	0.568486	9.3291
104604_at	22758	"Zfp96"		61.7326	1.99986e-11	0.0585598	3.27418	0.547425	6.4083
103020_s_at	26401	"Map3k1"	MAP3K1	61.6744	2.05518e-11	0.056684	4.13942	0.381239	9.1989
160393_at	75320	"Etnk1"	ETNK1	61.6489	2.07983e-11	0.0638476	4.07618	0.646452	9.9856
162123_f_at	20509	"Slc19a1"	SLC19A1	61.6444	2.08424e-11	0.0582963	5.6575	0.245338	8.5955
103393_at	66645	"Pspc1"	PSPC1	61.5585	2.16986e-11	0.0648312	4.44747	0.699092	8.2265
93785_at	14275	"Folr1"	FOLR1	61.5431	2.18555e-11	0.0557987	5.51919	0.799453	9.8218
99668_at	30948	"Bin1"	BIN1	61.463	2.26908e-11	0.0548645	3.27469	0.514002	11.8177
96288_at	73137	"Prrc1"	PRRC1	61.3204	2.42592e-11	0.0550377	7.58605	0.1829	8.8152
94394_at	20130	"Rras"	RRAS	61.3161	2.43082e-11	0.0603992	3.18424	0.504292	9.0817
96949_at	228994	"Ythdf1"	YTHDF1	61.3081	2.43989e-11	N/A	0.199406	0.738876	N/A
92581_at	11364	"Acadm"	ACADM	61.3	2.44924e-11	0.0321349	16.3887	0.89572	12.8213
97327_at	14156	"Fen1"	FEN1	61.1881	2.58104e-11	0.0532012	7.33623	0.832514	8.42
103299_at	104759	"Pld4"	PLD4	61.0558	2.74594e-11	0.0809025	3.64756	0.707704	8.4453
161612_f_at	22152	"Tubb3"	TUBB3	61.0235	2.78787e-11	0.0605074	5.7593	0.790838	9.9676
101357_at	11771	"Ap2a1"	AP2A1	60.8543	3.01764e-11	0.0318887	12.6432	0.895632	9.972
99030_at	16197	"Il7r"	IL7R	60.8075	3.08448e-11	0.0714834	3.38446	0.638675	6.6521
102279_at	74153	"Ube1l"	UBE1L	60.7842	3.11845e-11	0.0427848	10.8334	0.132193	8.4995
100706_f_at	353282	"Sfmbt2"		60.733	3.19407e-11	0.0889209	3.28086	0.680731	6.6305
103524_at	68968	"Cdan1"	CDAN1	60.6563	3.31086e-11	N/A	0.773762	0.686123	N/A
95674_r_at	70350	"Basp1"	BASP1	60.6523	3.31697e-11	0.0461446	8.47	0.850135	13.3092
92426_at	56224	"Tspan5"	TSPAN5	60.5438	3.48989e-11	0.0629939	4.17107	0.676583	8.4861
97824_at	52530	"Nola2"	NOLA2	60.5265	3.51813e-11	0.0643334	5.0965	0.726667	11.0674
160478_r_at	19951	"Rpl32"		60.523	3.52399e-11	0.0594437	5.21786	0.728037	8.8456
100597_at	27357	"Gyg"	GYG1	60.4455	3.65408e-11	0.0584746	4.36955	0.671208	8.8619
93714_f_at	630499	"EG63499"		60.4422	3.65974e-11	0.068911	3.07272	0.466912	12.0351
161763_r_at	117150	"Pip5k2c"	PIP5K2C	60.4197	3.69855e-11	0.0582554	5.36205	0.267955	8.6466
160568_at	13806	"Eno1"	ENO1	60.3839	3.76092e-11	0.0623174	4.27336	0.651607	12.5993
96806_at	64898	"Lpin2"	LPIN2	60.3116	3.89051e-11	0.0660063	4.53189	0.332194	8.7076
96795_at	14073	"Faah"	FAAH	60.299	3.91335e-11	0.0613734	4.09274	0.667323	9.2724
96852_at	19084	"Prkar1a"	PRKAR1A	60.287	3.93547e-11	0.0657308	5.59782	0.759578	13.144
96053_i_at	11431	"Acp1"	ACP1	60.2595	3.98639e-11	0.0601974	4.38463	0.312607	9.6865
95334_at	18213	"Ntrk3"	NTRK3	60.2287	4.04438e-11	0.0493602	8.13138	0.83838	8.8584
93106_i_at	21580	"Tcrb-J"		60.1959	4.10677e-11	0.153997	2.96135	0.721295	5.762
100345_f_at	22320	"Vamp8"	VAMP8	60.1575	4.1812e-11	0.0570002	7.74493	0.18196	11.3357
104194_at	15203	"Heph"		60.0309	4.43652e-11	0.060927	5.17529	0.77198	6.8127
101110_at	12835	"Col6a3"	COL6A3	59.9892	4.52388e-11	0.0671831	6.47784	0.216256	8.8836
93278_at	20280	"Scp2"	SCP2	59.9704	4.56375e-11	N/A	1.18771	0.467293	N/A
162031_f_at	319625	"Galm"	GALM	59.8473	4.83422e-11	0.0501117	6.95914	0.157933	9.177
99051_at	20198	"S1a4"	S100A4	59.6698	5.25271e-11	0.0708932	3.897	0.680926	9.6455
101397_at	56017	"Slc2a8"	SLC2A8	59.5947	5.44041e-11	N/A	0.94226	0.459034	N/A
93360_at	29858	"Pmm1"	PMM1	59.4092	5.93326e-11	0.0591964	7.4152	0.827714	10.4097
160661_at	108958	"573472N9Rik"	FAM73B	59.3992	5.96119e-11	0.0636157	5.47623	0.763806	8.8612
97049_at		""		59.3223	6.17935e-11	0.0581557	6.42921	0.797203	6.7986
92441_at	14089	"Fap"	FAP	59.3137	6.20408e-11	0.0847362	3.12444	0.587004	6.7859
160630_at	20603	"Sms"		59.2687	6.33604e-11	0.0601882	6.08774	0.785631	9.8845
96069_at	110198	"Akr7a5"	AKR7A2	59.2316	6.44675e-11	N/A	0.82954	0.359735	N/A
95542_at	326618	"Tpm4"	TPM4	59.1906	6.57148e-11	0.0708237	3.27456	0.411298	11.3194
93187_at	217333	"Trim47"	TRIM47	59.0877	6.89543e-11	0.0614536	6.25382	0.219564	8.936
97285_f_at	66530	"Ubxd1"	UBXD1	59.0525	7.00978e-11	0.0662265	3.65719	0.6275	8.9772
161698_f_at	245877	"Rprc1"	RPRC1	59.0465	7.0292e-11	0.0670299	3.21278	0.425232	11.0355
161878_r_at	52250	"Reep1"	REEP1	58.9702	7.28443e-11	0.0538168	7.41562	0.820298	8.075
93116_at	18749	"Prkacb"	PRKACB	58.9509	7.35032e-11	0.0580062	6.54491	0.809322	12.2063
93885_g_at	59308	"Emcn"	EMCN	58.9488	7.35756e-11	0.0526519	9.82004	0.852254	10.1405
94743_f_at	214403	"EG21443"		58.9318	7.41639e-11	0.0505532	7.16351	0.825536	8.0243
160892_at	53310	"Dlgh3"		58.9037	7.51426e-11	0.0698094	4.18513	0.731575	9.5253
93210_g_at	23955	"Nek4"	NEK4	58.8754	7.61442e-11	0.0592159	5.90964	0.795154	7.3861
93593_f_at	13732	"Emp3"	EMP3	58.8731	7.62239e-11	0.0673496	5.72283	0.234209	10.6208
98778_at	52398	"39336"	39336	58.7589	8.04012e-11	0.0557978	7.9302	0.831798	9.9535
102476_f_at	65246	"Xpo7"		58.6919	8.29573e-11	0.0443031	10.3718	0.869509	11.3791
97834_g_at	56421	"Pfkp"	PFKP	58.69	8.30332e-11	0.0640311	6.05045	0.770328	9.913
AFFX-GapdhMur/M32599_3_at	14433	""		58.624	8.56322e-11	N/A	3.35813	0.448128	N/A
94881_at	12575	"Cdkn1a"	CDKN1A	58.6095	8.62147e-11	0.0617963	5.48544	0.758893	10.571
100710_at	675857	""		58.5786	8.74681e-11	N/A	0.0637888	0.592913	N/A
102411_at	22685	"Zfp239"	ZNF239	58.5369	8.91875e-11	0.0773297	3.53607	0.66891	8.339
103316_at	227634	"Camsap1"	CAMSAP1	58.5014	9.06788e-11	0.0654167	4.74295	0.744472	8.8531
100772_g_at	17060	"Blnk"	BLNK	58.4579	9.25381e-11	0.0647245	3.22122	0.566775	7.3168
162466_at	69010	"Anapc13"	ANAPC13	58.331	9.81868e-11	0.055661	6.7024	0.175467	9.4194
97261_at	15502	"Dnaja1"	DNAJA1	58.2943	9.98819e-11	0.0642261	4.63931	0.694145	11.9877
98002_at	15900	"Irf8"	IRF8	58.2184	1.03487e-10	0.0600795	3.95737	0.665213	9.22
98005_at	18767	"Pkia"	PKIA	58.1839	1.05169e-10	0.0545067	3.37459	0.488285	9.4607
96333_g_at	67804	"Snx2"	SNX2	58.1423	1.07228e-10	0.0350248	11.4207	0.103401	8.9636
96948_at	110391	"Qdpr"	QDPR	58.0934	1.09702e-10	0.0588678	7.11413	0.815447	12.1796
93729_at		""		58.0818	1.10299e-10	0.0672961	3.30904	0.567934	9.357
98938_at	68209	"Rnaseh2c"	RNASEH2C	57.9359	1.18071e-10	N/A	0.191079	0.410225	N/A
99980_at	15425	"Hoxc6"	HOXC6	57.8222	1.24506e-10	0.0567499	6.97381	0.176738	6.5639
160806_at	53416	"Stk39"	STK39	57.8167	1.24824e-10	0.0768148	3.11469	0.58569	8.4346
98945_at	54673	"Sh3glb1"	SH3GLB1	57.7989	1.25869e-10	0.0539308	7.76646	0.167544	6.016
101534_at	21959	"Tnp2"	TNP2	57.7903	1.26372e-10	0.0997905	4.28879	0.115338	8.042
162424_f_at	67040	"Ddx17"	DDX17	57.7645	1.27906e-10	0.0421043	9.76027	0.873941	11.0198
95549_at	19076	"Prim2"	PRIM2A	57.749	1.28833e-10	0.104028	2.97195	0.662192	7.768
98038_at	15354	"Hmgb3"		57.726	1.30221e-10	0.0650973	3.6705	0.608208	11.4755
98600_at	20195	"S1a11"	S100A11	57.6929	1.32247e-10	0.0881617	2.98006	0.429176	10.9075
104169_at	22771	"Zic1"	ZIC1	57.6777	1.3319e-10	0.108727	2.95774	0.667446	7.2726
161145_f_at	66043	"Atp5d"	ATP5D	57.5982	1.38224e-10	0.0620276	5.74829	0.777322	11.3135
93971_f_at	66997	"Psmd12"	PSMD12	57.4649	1.47086e-10	N/A	0.439314	0.665976	N/A
99880_at	19724	"Rfx1"	RFX1	57.4603	1.47405e-10	0.0549242	6.24817	0.128927	8.0985
98989_at	13360	"Dhcr7"	DHCR7	57.4567	1.47649e-10	0.0637998	3.16208	0.536461	7.6794
92454_at	22599	"Slc6a2"	SLC6A20	57.456	1.477e-10	N/A	0.92043	0.269968	N/A
160501_at	19348	"Kif2a"	KIF20A	57.4183	1.50322e-10	0.0963006	3.00264	0.640359	6.9912
103560_at	70082	"Lysmd2"	LYSMD2	57.4134	1.50662e-10	0.0805248	5.80569	0.760318	9.428
101684_r_at	20819	"Srst"		57.3276	1.56816e-10	0.0851467	3.08879	0.605876	10.9316
92531_at	69276	"Tloc1"	TLOC1	57.2753	1.60687e-10	0.0543428	7.23974	0.830332	8.7028
104050_at	22763	"Zfr"	ZFR	57.2392	1.63411e-10	0.060172	7.11137	0.818277	11.6282
103302_r_at	631901	""		57.2154	1.65235e-10	N/A	0.234153	0.361299	N/A
162457_f_at	15122	"Hba-a1"		57.1884	1.6733e-10	0.0695449	5.04226	0.726769	11.9219
102335_at	16525	"Kcnk1"	KCNK1	57.1707	1.68718e-10	0.0658253	3.75366	0.661527	9.4442
98905_at	235072	"39332"	39332	57.157	1.69802e-10	0.0660401	6.38265	0.785624	12.2921
102338_at	18585	"Pde9a"	PDE9A	57.1446	1.7078e-10	0.0629506	3.79304	0.626675	7.1854
161152_r_at	24105	"Rbck1"	RBCK1	57.0438	1.78998e-10	0.0619961	5.76939	0.766466	9.6474
93025_at	65113	"Ndfip1"	NDFIP1	57.0396	1.79353e-10	0.0623932	3.89666	0.629808	12.18
100497_at	20908	"Stx3"	STX3	57.0081	1.82008e-10	0.0703837	5.22661	0.760312	8.2571
98826_at	14175	"Fgf4"	FGF4	56.9333	1.88464e-10	0.0628447	4.57394	0.298262	9.6955
160841_at	13170	"Dbp"	DBP	56.8765	1.93515e-10	0.0611304	3.47905	0.549357	8.8379
94225_at	11793	"Atg5"	ATG5	56.8708	1.94032e-10	N/A	0.0552966	0.494375	N/A
160795_at	107767	"Scamp1"	SCAMP1	56.753	2.04987e-10	0.0533658	7.83681	0.833236	10.1889
93483_at	15162	"Hck"	HCK	56.7477	2.05486e-10	0.0785763	3.1973	0.609039	8.1641
95062_at	12380	"Cast"	CAST	56.6946	2.1064e-10	0.0684806	3.67766	0.37412	8.3385
160243_r_at	17885	"Myh8"	MYH8	56.6396	2.16105e-10	0.0663438	3.45318	0.522265	6.7384
102857_at	11643	"Akap4"		56.626	2.17475e-10	0.0910141	4.89987	0.101512	5.4962
160872_f_at	66356	"2318H9Rik"	0	56.5826	2.21915e-10	N/A	0.919088	0.689854	N/A
95026_at	67442	"Retsat"	RETSAT	56.5621	2.24049e-10	0.0614725	5.99405	0.797354	8.9018
161658_at	26403	"Map3k11"	MAP3K11	56.5305	2.27369e-10	0.083441	3.49469	0.326009	8.8143
103317_at	12810	"Coch"	COCH	56.5142	2.29105e-10	0.127395	2.98935	0.727322	5.8425
102225_at	29809	"Rabgap1l"	RABGAP1L	56.4442	2.36702e-10	0.0547984	8.85624	0.854433	9.2338
96152_at	74838	"Narg1"	NARG1	56.4375	2.37435e-10	N/A	1.12484	0.411622	N/A
162138_s_at	494448	"Cbx6"	CBX6	56.3386	2.4864e-10	0.054891	4.33745	0.661273	11.3097
98279_at	23920	"Insrr"	INSRR	56.2962	2.53592e-10	0.0674652	6.09462	0.795258	8.6564
101996_at	19255	"Ptpn2"	PTPN2	56.1855	2.67014e-10	0.0712596	3.49033	0.63459	7.7944
99142_at	71904	"Paqr7"	PAQR7	55.9702	2.95163e-10	0.0563755	8.29432	0.844142	11.1932
161075_at	272636	"D9Ertd28e"	FAM62C	55.9153	3.0281e-10	0.0629809	4.30883	0.703793	7.4319
104538_at	19223	"Ptgis"	PTGIS	55.8803	3.07773e-10	0.0599182	3.68837	0.441028	9.017
160633_at	21681	"Thoc4"	THOC4	55.877	3.08251e-10	0.0419771	11.815	0.886013	10.7052
160106_at	12332	"Capg"	CAPG	55.8083	3.18267e-10	0.0691166	4.15845	0.67554	10.1197
96300_f_at	57294	"Rps27"	RPS27	55.7795	3.22557e-10	N/A	5.3182	0.229089	N/A
99149_at	630539	""		55.7762	3.23062e-10	0.0821665	3.07061	0.586528	7.7126
94868_at	97541	"Qars"	QARS	55.741	3.28386e-10	0.0592162	5.38851	0.753667	11.0887
92539_at	20194	"S1a1"	S100A10	55.6722	3.39085e-10	0.0681607	3.27104	0.431185	11.1556
95647_f_at	232157	"Mobk1b"	MOBK1B	55.5778	3.543e-10	0.0724031	4.22243	0.321284	8.9617
97754_at	244216	"Zfp771"	ZNF771	55.5653	3.56365e-10	0.062492	5.92265	0.218536	7.0757
96970_at	432699	""		55.5602	3.57215e-10	N/A	0.655481	0.565383	N/A
92346_at	18040	"Nef3"	NEF3	55.4698	3.72563e-10	0.0534051	7.66529	0.853141	8.6361
95061_at	68183	"Bcas2"	BCAS2	55.4568	3.74825e-10	0.0589491	3.25194	0.479115	6.6977
161973_r_at	433956	"Heatr2"	HEATR2	55.441	3.77585e-10	0.0663093	5.18671	0.240431	8.4347
92279_at	66964	"Golt1b"	GOLT1B	55.4355	3.78559e-10	N/A	1.26844	0.677402	N/A
102378_at	16651	"Sspn"	SSPN	55.4187	3.81522e-10	0.0689188	6.74533	0.806526	10.1226
161666_f_at	17873	"Gadd45b"	GADD45B	55.3843	3.87687e-10	0.0732945	5.18333	0.259624	7.3855
92528_at	107831	"Bai1"	BAI1	55.2352	4.15526e-10	0.0334202	12.7424	0.909126	10.2622
103797_at	12545	"Cdc7"	CDC7	55.194	4.23566e-10	0.0681425	5.51857	0.778013	7.856
94781_at	15122	"Hba-a1"		55.1801	4.2631e-10	0.109355	2.91754	0.340563	13.0166
97901_at	21429	"Ubtf"	UBTF	55.1447	4.33387e-10	N/A	0.0929829	0.480858	N/A
104269_at	53420	"Syt5"	SYT5	55.1268	4.36999e-10	0.0627094	5.92982	0.805777	10.8657
100933_at	20907	"Stx1a"	STX1A	55.106	4.41256e-10	0.0660416	5.01673	0.76687	9.0624
103312_f_at	66580	"26111J3Rik"	C20orf6	55.0139	4.60568e-10	0.0557712	7.12124	0.841242	9.2746
92380_r_at	19283	"Ptprz1"	PTPRZ1	54.9599	4.72278e-10	0.10166	3.26488	0.70477	5.1841
95758_at	20250	"Scd2"	SCD	54.8603	4.9466e-10	0.0760647	3.35726	0.533491	12.1673
93019_at	15270	"H2afx"	H2AFX	54.8589	4.94979e-10	0.060382	7.60295	0.843201	11.2136
94296_s_at	14886	"Gtf2i"	GTF2I	54.8467	4.97785e-10	0.0744082	3.13846	0.432817	10.1709
98630_at	18194	"Nsdhl"		54.84	4.99335e-10	0.0767963	3.36215	0.61597	9.9332
160435_at	171486	"Cd99l2"		54.7661	5.16785e-10	0.0688775	6.0771	0.78008	10.3155
160991_at	69721	"Nkiras1"	NKIRAS1	54.6552	5.44139e-10	0.0720068	3.0659	0.515998	10.3874
103223_at	18754	"Prkce"	PRKCE	54.6302	5.50494e-10	0.0746294	3.72546	0.664535	7.7287
92884_at	606496	"Gsk3a"	GSK3A	54.6262	5.5152e-10	0.0606959	6.72226	0.826887	13.3719
160074_at	13195	"Ddc"	DDC	54.5518	5.70925e-10	0.0682698	5.57971	0.809637	9.0347
95804_g_at	19261	"Sirpa"	SIRPA	54.5102	5.8207e-10	0.0591285	6.26768	0.796881	10.5371
100017_at	53311	"Mybph"	MYBPH	54.4663	5.94053e-10	0.110899	3.23597	0.728593	8.304
160329_at	66193	"11149F12Rik"	C1orf128	54.4328	6.03378e-10	0.0683836	4.77116	0.732147	9.9181
94423_at	207818	"BC4728"		54.4269	6.05035e-10	0.0602799	4.02866	0.353934	9.1054
104014_at	15216	"Hfe"	HFE	54.4073	6.10564e-10	0.0731322	6.37508	0.208234	7.9069
99955_at	18222	"Numb"	NUMB	54.3826	6.17598e-10	0.0623621	6.61106	0.812801	9.0836
100283_at	20665	"Sox1"	SOX10	54.3082	6.39333e-10	0.0596032	7.69003	0.83939	9.1677
102741_at	56417	"Adar"	ADAR	54.2145	6.6776e-10	0.0442133	10.2206	0.882106	9.097
98400_at	60411	"Cenpk"	CENPK	54.2113	6.68766e-10	0.0578772	6.7249	0.831884	7.9204
96865_at	17118	"Marcks"	MARCKS	54.2057	6.70504e-10	0.0734114	3.43743	0.378989	10.4628
96120_at	23950	"Dnajb6"	DNAJB6	54.2003	6.7219e-10	0.0682416	3.97536	0.342644	10.5581
100560_at	18472	"Pafah1b1"		54.122	6.97073e-10	0.0568933	7.20953	0.83403	11.7839
160579_at	17155	"Man1a"	MAN1A1	54.094	7.06216e-10	0.0635716	4.93698	0.266499	8.1645
102900_at	20473	"Six3"	SIX3	54.0431	7.23088e-10	0.105488	3.51954	0.766154	6.8862
95891_at	328660	"Bex6"		53.9596	7.51688e-10	0.0706222	3.39525	0.398205	8.4271
96298_f_at	56455	"Dynll1"	DYNLL1	53.934	7.60675e-10	0.312766	3.08319	0.396816	12.4713
96083_s_at	50926	"Hnrpdl"	HNRPDL	53.8468	7.92093e-10	0.061393	6.65382	0.822652	12.6775
94811_s_at	14884	"Gtf2h1"	GTF2H1	53.7702	8.20765e-10	0.0642401	5.01961	0.752826	11.0501
93351_at	15446	"Hpgd"	HPGD	53.7502	8.28443e-10	0.0853884	3.31997	0.662157	7.7476
161648_at	12946	"Crry"		53.6684	8.60465e-10	0.0547377	7.72397	0.159194	9.5087
160373_i_at	20324	"Sdpr"	SDPR	53.6608	8.63515e-10	0.0831668	7.99113	0.173096	6.7907
97506_at	19821	"Rnf2"	RNF2	53.6519	8.67103e-10	0.0554841	7.35385	0.849483	10.2455
160982_at	66724	"Map3k7ip3"		53.6379	8.72771e-10	0.0537355	8.20612	0.858971	7.9537
97437_f_at	70797	"Ankib1"	ANKIB1	53.6213	8.79484e-10	0.0828739	3.06868	0.596506	6.2129
104749_at	109331	"Rnf2"	RNF20	53.5869	8.93666e-10	N/A	0.632612	0.777371	N/A
104207_at	229474	"63355N24Rik"	0	53.552	9.08229e-10	0.0563089	7.19287	0.837124	8.5331
104198_at	109332	"Cdcp1"	CDCP1	53.4977	9.31428e-10	0.0656545	4.72302	0.751498	8.7932
102427_at	69823	"Fyttd1"	FYTTD1	53.4228	9.64369e-10	N/A	0.0683936	0.417023	N/A
96029_at	75062	"Sf3a3"	SF3A3	53.3096	1.01635e-09	0.0567423	7.16241	0.842997	10.6541
102871_at	13848	"Ephb6"	EPHB6	53.1706	1.08406e-09	0.0763719	3.54504	0.66317	8.9553
99984_at	13713	"Elk3"	ELK3	53.1397	1.09968e-09	0.072243	4.34596	0.680924	8.3082
104592_i_at	17260	"Mef2c"	MEF2C	53.0821	1.12946e-09	0.0905956	4.57121	0.308302	7.6697
104712_at	17869	"Myc"	MYC	53.0623	1.13987e-09	0.0790523	3.33392	0.632895	6.4778
102875_at	320119	"Rps6kc1"	RPS6KC1	53.0561	1.14315e-09	0.0620332	6.79509	0.824621	8.0558
101439_at	56297	"Arl6"	ARL6	53.0324	1.15578e-09	0.0713102	4.0989	0.667473	8.9542
161703_f_at	16952	"Anxa1"		52.9848	1.18162e-09	0.0864938	2.94141	0.467777	9.2882
161804_r_at	68021	"Bphl"	BPHL	52.9403	1.20622e-09	0.06764	4.88012	0.758288	5.3614
160194_at	270076	"Gcdh"	GCDH	52.9225	1.21622e-09	0.0627175	6.09156	0.187723	11.3888
99478_at	19265	"Ptprcap"	PTPRCAP	52.8849	1.23758e-09	0.0250939	11.5315	0.94372	10.5865
102103_f_at	30926	"Txnl2"	TXNL2	52.8823	1.23912e-09	0.0697221	7.5016	0.828882	13.0208
92759_at	16780	"Lamb3"	LAMB3	52.8719	1.2451e-09	0.0613788	4.32502	0.683474	9.1905
160159_at	12429	"Ccnb1-rs1"		52.8068	1.28324e-09	0.0722342	5.64183	0.792175	7.7505
93721_at	12331	"Cap1"	CAP1	52.7597	1.31156e-09	0.073115	4.05313	0.335083	7.7118
92544_f_at	19167	"Psma3"	PSMA3	52.7546	1.31467e-09	0.0619854	7.74845	0.847192	13.1765
101977_at	56409	"Nudt3"	NUDT3	52.7324	1.32825e-09	0.0659203	6.34033	0.805374	12.0503
95746_at	11964	"Atp6v1a"	ATP6V1A	52.7107	1.3417e-09	0.0608721	6.93403	0.814029	12.8236
94056_at	20249	"Scd1"		52.68	1.36089e-09	0.0713093	5.39724	0.239821	10.2791
102412_at	103468	"Nup17"	NUP107	52.5613	1.4379e-09	0.108791	3.25832	0.725914	9.8736
102170_at	258219	"Olfr94"		52.4569	1.50915e-09	0.069032	4.92375	0.253734	9.1818
161986_f_at	14780	"Gpx5"	GPX5	52.4479	1.51546e-09	0.495171	1.80766	0.300091	7.0821
101882_s_at	12822	"Col18a1"	COL18A1	52.3655	1.57441e-09	0.0683946	4.3443	0.70224	10.6036
160894_at	12609	"Cebpd"	CEBPD	52.2128	1.68985e-09	0.0607252	8.18846	0.152919	8.1401
100396_i_at	22172	"Tyms-ps"		51.9654	1.89491e-09	0.0655369	5.20765	0.246318	7.3184
97318_at	66044	"Hars2"	HARS2	51.9596	1.90005e-09	0.0740585	3.71396	0.663919	9.1077
97094_at	18682	"Phkg1"	PHKG1	51.877	1.97408e-09	0.0800835	3.28787	0.540585	6.1476
96749_f_at	238257	"Tmem3b"	TMEM30B	51.7731	2.07138e-09	0.120509	2.89953	0.6808	5.5276
160337_at	71780	""	0	51.7322	2.11095e-09	0.0474669	9.56469	0.883085	11.6661
92226_at	94213	"Ddx5"	DDX50	51.6639	2.17878e-09	N/A	0.823496	0.428594	N/A
100961_at	16511	"Kcnh2"	KCNH2	51.6094	2.23438e-09	0.070645	5.95382	0.79284	10.3372
98464_at	68494	"11111C6Rik"		51.5662	2.27952e-09	0.0751089	4.55048	0.712054	9.3647
102372_at	16069	"Igj"	IGJ	51.5305	2.31749e-09	0.124529	3.04577	0.738436	7.2894
95960_at	52164	"D4Ertd117e"		51.5285	2.31956e-09	0.0625226	7.10862	0.835891	6.7976
104097_at	12235	"Bub1"	BUB1	51.4607	2.39347e-09	0.0785683	3.76771	0.699064	6.7915
100433_r_at	17240	"Mdfi"	MDFI	51.4554	2.39944e-09	N/A	0.622489	0.293263	N/A
102703_s_at	11829	"Aqp4"	AQP4	51.3154	2.55998e-09	0.109077	2.90313	0.616363	7.3452
99187_f_at	67023	"21315L1Rik"	0	51.292	2.5878e-09	0.0675584	4.33361	0.319112	9.6067
160427_at	52705	"Krr1"	KRR1	51.267	2.61794e-09	N/A	0.983858	0.440617	N/A
99564_at	18140	"Uhrf1"	UHRF1	51.2056	2.6933e-09	0.0816876	3.04521	0.582361	9.457
94360_at	72612	"2729M9Rik"		51.2054	2.69352e-09	0.071366	3.05804	0.523471	8.6036
92397_at	347722	"Centg2"	CENTG2	51.1914	2.71108e-09	0.0719689	5.66204	0.790934	11.1906
162147_f_at	20648	"Snta1"	SNTA1	51.1836	2.72082e-09	0.0641293	3.9205	0.341916	9.4944
98892_at	14245	"Lpin1"	LPIN1	51.1729	2.73436e-09	0.0741386	6.33135	0.815922	10.7838
99970_at	24000	"Ptpn21"	PTPN21	51.1098	2.81524e-09	0.072451	4.626	0.277235	8.5325
96346_at	12583	"Cdo1"	CDO1	51.0601	2.88077e-09	0.0873752	2.97742	0.536697	8.9739
100967_at	26458	"Slc27a2"	SLC27A2	51.0409	2.90642e-09	0.0804245	3.84802	0.720374	6.873
100878_at	94186	"Strn3"	STRN3	50.9385	3.04736e-09	N/A	0.452912	0.288497	N/A
104184_at	18158	"Nppb"	NPPB	50.9381	3.04787e-09	0.282144	2.59506	0.779613	7.5273
93568_i_at	544988	""		50.8067	3.23871e-09	0.0740464	2.93735	0.484958	8.4127
97450_s_at	110695	"Aldh7a1"	ALDH7A1	50.7942	3.25747e-09	N/A	0.314379	0.751834	N/A
95648_at		""		50.6993	3.40361e-09	0.0747434	4.32904	0.300516	9.7078
160674_at	50765	"Trfr2"	TFR2	50.6146	3.5394e-09	N/A	0.66944	0.348446	N/A
92952_f_at	17957	"Napb"	NAPB	50.6	3.56332e-09	0.159666	2.83414	0.745564	7.0531
102252_at	18637	"Pfdn2"	PFDN2	50.5784	3.59904e-09	0.0642587	7.66641	0.853484	11.8431
97497_at	18128	"Notch1"	NOTCH1	50.5211	3.69572e-09	0.0579594	8.17726	0.864432	11.2176
104141_at	28075	"D15Wsu75e"	0	50.4848	3.75808e-09	0.0873101	3.26241	0.648628	10.4066
101045_at	15108	"Hadh2"		50.4472	3.82395e-09	0.0833799	3.18419	0.602176	10.9564
98310_at	20834	"Znrf4"	ZNRF4	50.4469	3.82442e-09	0.0011105	54.2102	0.979821	12.6274
95010_at	22031	"Traf3"	TRAF3	50.3758	3.9521e-09	0.06433	7.11222	0.837485	10.4134
97474_r_at	19242	"Ptn"	PTN	50.3414	4.01545e-09	0.0811664	3.17375	0.515822	5.5568
102327_at	11754	"Aoc3"	AOC3	50.3345	4.02838e-09	0.0738026	3.08906	0.505639	7.7887
99183_at	19058	"Ppp3r1"	PPP3R1	50.3226	4.05051e-09	0.0602532	6.33225	0.825398	12.7299
103727_at	15463	"Hrb"	HRB	50.2965	4.09968e-09	0.0718531	4.12005	0.696047	9.0677
94924_at	65116	"Prrg2"	PRRG2	50.2676	4.15464e-09	0.0633214	6.14317	0.191667	9.1238
92896_s_at	20465	"Sim2"	SIM2	50.208	4.27073e-09	0.0624203	7.32242	0.853338	7.1367
101693_f_at	223262	"Timm8a2"		50.1722	4.34176e-09	0.0873843	3.0444	0.603981	7.5381
97994_at	21414	"Tcf7"	TCF7	50.114	4.45999e-09	0.0747021	3.29569	0.601791	9.4588
94299_at	69654	"Dctn2"	DCTN2	49.9785	4.74792e-09	N/A	0.0200014	0.371325	N/A
101971_at	66510	"252L14Rik"	0	49.9461	4.8196e-09	0.0663655	4.27854	0.691069	11.7357
93868_at	18194	"Nsdhl"		49.9216	4.87424e-09	0.0763072	3.01545	0.546859	7.9495
95445_at	97820	"4833439L19Rik"	KIAA1191	49.9052	4.91136e-09	N/A	0.220444	0.27599	N/A
102407_at	17228	"Cma1"	CMA1	49.8656	5.00194e-09	0.0789556	3.22498	0.595932	7.9315
160955_at	66488	"2139E21Rik"	0	49.8392	5.06321e-09	0.0724713	4.85007	0.269606	8.8459
94001_at	15568	"Elavl1"	ELAVL1	49.8045	5.14491e-09	0.0630093	5.51057	0.210086	9.3441
96742_at	56429	"Dpt"	DPT	49.784	5.19396e-09	0.0711121	3.16285	0.560609	8.6573
92244_at	26909	"Exo1"	EXO1	49.769	5.22988e-09	0.0699267	3.26253	0.57519	6.9162
102957_at	16822	"Lcp2"	LCP2	49.7288	5.32776e-09	0.100669	2.99689	0.629107	6.7771
161691_at	72459	"Htatsf1"		49.6805	5.44799e-09	0.0731436	5.3195	0.229963	6.4553
95742_at	23997	"Psmd13"	PSMD13	49.6714	5.47079e-09	N/A	0.610399	0.485641	N/A
92848_at	18242	"Oat"	OAT	49.6278	5.582e-09	N/A	0.0390396	0.639445	N/A
93083_at	11747	"Anxa5"	ANXA5	49.6135	5.61886e-09	0.0747866	4.43024	0.701539	12.2468
93753_at	56722	"Litaf"	LITAF	49.5768	5.71483e-09	0.0602976	3.20481	0.487894	9.1672
103071_at	235559	"Topbp1"		49.5402	5.81209e-09	0.0636581	7.42078	0.851655	8.5801
95604_at	109299	"C336A16Rik"	0	49.5289	5.84259e-09	N/A	0.304939	0.425427	N/A
161299_r_at		""		49.4383	6.09184e-09	0.0696219	6.84048	0.168752	7.1352
160469_at	21825	"Thbs1"	THBS1	49.3861	6.24013e-09	0.0799871	2.92133	0.505757	7.2263
100509_at	30945	"Rnf19"	RNF19	49.3692	6.2892e-09	0.0790148	4.60167	0.748293	9.9898
100635_at	20224	"Sar1a"	SAR1A	49.2551	6.62869e-09	0.0516504	8.30974	0.886256	12.897
100062_at	671904	""		49.2454	6.65858e-09	0.0987464	3.15554	0.652987	8.521
95661_at	12527	"Cd9"	CD9	49.2095	6.76973e-09	0.0746453	5.48882	0.776468	11.3898
160533_r_at	21958	"Tnp1"	TNP1	49.1172	7.064e-09	0.0702042	4.91674	0.738605	11.3832
93731_at	27055	"Fkbp9"	FKBP9	49.1034	7.10894e-09	0.0763564	3.9056	0.326012	9.8035
104480_at	13511	"Dsg2"	DSG2	48.962	7.58773e-09	0.094613	2.9529	0.612349	9.438
161869_i_at	15519	"Hsp9aa1"	HSP90AA1	48.9617	7.58865e-09	0.0803648	3.25956	0.620397	6.965
103354_at	57312	"Mrps31"	MRPS31	48.9615	7.58948e-09	0.0791364	3.42241	0.633837	10.4296
99416_at	100273	"Osbpl9"	OSBPL9	48.9349	7.68294e-09	0.0710783	5.44028	0.785544	8.6493
160424_f_at	110196	"Fdps"	FDPS	48.9285	7.70575e-09	0.0778816	3.1333	0.580551	10.646
96801_at	11636	"Ak1"	AK1	48.9093	7.77429e-09	0.0729907	3.40896	0.423163	9.7108
161681_i_at	71984	"Sars2"	SARS2	48.898	7.81475e-09	0.0619794	8.28628	0.136871	7.1477
101064_at	53317	"Plrg1"	PLRG1	48.8741	7.90133e-09	0.0708811	6.60876	0.839789	10.7826
160157_at	67027	"Mkrn2"	MKRN2	48.8584	7.95854e-09	0.0739538	5.07808	0.232909	7.8211
95650_at	20826	"Nhp2l1"	NHP2L1	48.8103	8.13697e-09	0.0795245	5.23844	0.774315	12.5199
93084_at	11739	"Slc25a4"	SLC25A4	48.7656	8.30616e-09	0.147319	3.08402	0.436726	12.9276
99891_at	19009	"Pou6f1"	POU6F1	48.6694	8.68268e-09	N/A	0.918835	0.610697	N/A
93078_at	110454	"Ly6a"		48.6598	8.72128e-09	0.0850296	3.15117	0.474086	12.3118
97790_s_at	16774	"Lama3"	LAMA3	48.6589	8.72477e-09	0.0689347	5.88474	0.811803	8.8218
102579_f_at	15403	"Hoxa6"	HOXA6	48.609	8.92766e-09	0.0757617	5.19401	0.235007	6.1543
94637_at	20352	"Sema4b"	SEMA4B	48.5033	9.37279e-09	0.0736971	3.40061	0.391692	7.7251
101502_at	21815	"Tgif"	TGIF	48.4754	9.49414e-09	0.0614391	8.91454	0.141636	7.3601
161156_r_at	12843	"Col1a2"	COL1A2	48.4576	9.57222e-09	0.0675667	3.95214	0.332823	10.4674
94044_at	52615	"Suz12"	SUZ12	48.4157	9.75853e-09	0.0783249	4.40398	0.737023	8.5361
AFFX-18SRNAMur/X00686_3_at		""		48.353	1.00445e-08	0.0810102	3.63122	0.693067	10.7099
94014_at	66537	"Pomp"	POMP	48.3523	1.00476e-08	N/A	0.169099	0.303938	N/A
93858_at	15945	"Cxcl1"	CXCL10	48.3064	1.0262e-08	0.106783	2.99899	0.66965	5.5718
92632_at	12315	"Calm3"	CALM3	48.2877	1.03509e-08	0.0562577	9.46138	0.880122	12.6874
98144_f_at	67125	"Tspan31"	TSPAN31	48.2522	1.05216e-08	N/A	0.296043	0.351751	N/A
94375_at	15277	"Hk2"	HK2	48.2317	1.06213e-08	0.0780453	3.01773	0.48966	9.4455
104256_at	227929	"Pscdbp"		48.23	1.06295e-08	0.110676	2.94506	0.651572	7.6846
98447_at	12606	"Cebpa"	CEBPA	48.2167	1.06948e-08	0.0755943	3.31197	0.596853	10.7355
96066_s_at	18746	"Pkm2"	PKM2	48.1352	1.11037e-08	0.0808141	3.17737	0.492836	13.2281
100600_at	12484	"Cd24a"	CD24	48.1068	1.12495e-08	0.0685058	3.24363	0.539244	10.9419
95708_at	28146	"D3Ucla1"	0	48.1059	1.12542e-08	0.0917655	6.76355	0.186921	10.4123
160587_at	380752	"Tssc1"	TSSC1	48.0566	1.15124e-08	0.0719899	2.98374	0.48737	8.3858
96212_at	69662	"23161I4Rik"	C6orf136	48.026	1.16759e-08	0.0727672	3.67408	0.623684	10.5337
94480_at	52231	"D1Ertd161e"		48.0256	1.16777e-08	0.0737516	4.95561	0.239053	9.1986
92526_f_at	67991	"Btbd14a"	BTBD14A	48.0222	1.1696e-08	0.051	11.6584	0.892021	10.1742
95156_g_at	170737	"Znrf1"	ZNRF1	47.9953	1.18419e-08	0.074236	6.47383	0.815128	9.4988
99541_at	16551	"Kif11"	KIF11	47.9598	1.20367e-08	0.0802304	4.53533	0.754091	8.2938
101631_at	20666	"Sox11"	SOX11	47.949	1.20969e-08	0.0699582	3.24476	0.453983	8.3203
101982_at	22323	"Vasp"	VASP	47.9278	1.2215e-08	0.0758479	5.51667	0.222251	8.9599
94814_at	14679	"Gnai3"	GNAI3	47.9121	1.2304e-08	0.0791725	2.87579	0.49915	11.5281
103050_at	21412	"Tcf21"	TCF21	47.8696	1.25468e-08	0.103364	2.8983	0.623883	8.2666
97211_at	67416	"Armcx2"		47.8583	1.26122e-08	0.0759343	2.93758	0.505327	10.0436
93364_at	12385	"Ctnna1"		47.8277	1.27906e-08	0.0768531	3.35785	0.40119	10.1319
94228_at	103573	"Xpo1"	XPO1	47.8186	1.28447e-08	0.0697571	6.33194	0.828697	10.9449
99849_at	103784	"AI553587"	0	47.7734	1.3114e-08	0.081993	4.617	0.732841	13.2646
95027_at	30941	"Usp21"	USP21	47.752	1.32438e-08	N/A	0.566792	0.284428	N/A
100977_at	228026	"Pdk1"	PDK1	47.7354	1.33457e-08	N/A	0.0429715	0.667461	N/A
93664_at	11932	"Atp1b2"	ATP1B2	47.7293	1.33831e-08	0.0929223	3.00174	0.585542	8.2316
100953_at	21853	"Timeless"	TIMELESS	47.7137	1.34794e-08	0.0721041	5.49146	0.19571	9.187
97508_at	17449	"Mdh1"	MDH1	47.7074	1.35185e-08	0.0744758	5.3961	0.209016	8.3695
161209_r_at	216363	"Rab3ip"	RAB3IP	47.6866	1.36483e-08	N/A	0.516211	0.391475	N/A
101372_at	69716	"Trip13"	TRIP13	47.6259	1.40346e-08	0.0933085	3.05267	0.633738	7.7417
97013_f_at	13057	"Cyba"	CYBA	47.6195	1.40758e-08	0.0807015	2.96466	0.55077	9.4944
102016_at	14311	"Cidec"	CIDEC	47.5063	1.48276e-08	0.129893	3.23992	0.774602	7.0945
161455_r_at	66679	"Rae1"	RAE1	47.4975	1.4888e-08	0.0745726	6.28877	0.181094	10.0239
104627_at	110911	"Cds2"	CDS2	47.4539	1.51891e-08	0.0741353	3.21669	0.495296	8.9827
92784_at	230101	"Gba2"	GBA2	47.4219	1.54146e-08	0.072975	6.51572	0.827084	6.2981
93421_at	18647	"Pftk1"	PFTK1	47.3947	1.56085e-08	0.0990945	2.84094	0.590509	8.8177	*
94085_at	19073	"Prg1"	PRG1	47.3784	1.57255e-08	0.0940268	6.28391	0.193794	6.5959
97551_at	29816	"Hip1r"	HIP1R	47.3609	1.58527e-08	0.0702464	3.00752	0.494003	10.2039
97125_f_at	56628	""		47.3357	1.60371e-08	0.0762419	2.97591	0.503673	10.2656
160994_at	74648	"S1pbp"	S100PBP	47.3012	1.62932e-08	0.07832	3.17176	0.518768	8.7082
93704_at	15227	"Foxf1a"	FOXF1	47.2872	1.63987e-08	0.0726665	4.69437	0.744949	7.9055
101517_at	21766	"Tex261"	TEX261	47.2441	1.67266e-08	0.074777	3.78347	0.343849	9.7385
103636_at	56695	"Pnkd"	PNKD	47.2407	1.67525e-08	0.0671972	3.81649	0.656334	11.5143
162398_at		""		47.2393	1.67633e-08	0.0766673	4.458	0.268571	8.082
92649_at	108160	"DHXS9928E"		47.2083	1.70039e-08	0.440048	1.65472	0.309718	9.3089
101039_at	12827	"Col4a2"	COL4A2	47.1765	1.72541e-08	0.0616422	3.23311	0.529079	11.3243
101691_s_at	98108	"C7745"		47.1718	1.72915e-08	0.0666111	6.63277	0.1788	5.4914
162149_i_at		""		47.1665	1.7334e-08	0.0792081	6.42503	0.186721	7.3024
101106_at	23881	"E4334L4Rik"	G3BP2	47.1388	1.75561e-08	0.074728	3.56536	0.623447	10.7824
99140_at	94063	"Mrpl16"	MRPL16	47.1292	1.76333e-08	0.0652971	8.93895	0.866365	10.9087
99940_at	66989	"Kctd2"	KCTD20	47.1231	1.76828e-08	N/A	0.171215	0.541864	N/A
96614_at	217684	"4933426M11Rik"	KIAA0247	47.1099	1.77903e-08	0.0789972	3.71522	0.355188	9.8289
96661_at	230598	"Nrd1"	NRD1	47.0602	1.82009e-08	N/A	0.437252	0.681184	N/A
93838_at	66496	"2738C9Rik"	C20orf149	47.0275	1.84768e-08	N/A	0.393759	0.687517	N/A
94301_at	11974	"Atp6ve"	ATP6V0E1	47.0055	1.86645e-08	0.0826024	4.75761	0.254551	9.9281
96299_at	347740	"2997C17Rik"		46.9718	1.8955e-08	0.0687962	7.3487	0.849588	13.282
92800_i_at	11949	"Atp5c1"	ATP5C1	46.923	1.93845e-08	0.11367	2.82074	0.373102	11.7674
93896_at	19266	"Ptprd"	PTPRD	46.8895	1.96849e-08	0.0887906	3.1953	0.636615	8.7599
99581_at	15254	"Hint1"	HINT1	46.8428	2.01122e-08	0.0791911	3.08511	0.419416	12.1755
104408_s_at	20672	"Sox18"	SOX18	46.8349	2.01848e-08	0.0748567	3.79116	0.642801	9.8984
161629_i_at	11576	"Afp"	AFP	46.7951	2.05571e-08	0.0696973	3.23365	0.552929	6.0547
92643_at	18016	"Nf2"	NF2	46.7861	2.06426e-08	N/A	0.0766713	0.283292	N/A
96858_at	26926	"Pdcd8"		46.7741	2.07563e-08	0.0700506	3.73427	0.626261	11.1857
103462_at	94176	"Dock2"	DOCK2	46.7717	2.07795e-08	0.080217	4.67459	0.777266	6.7401
97480_f_at	15504	"Dnajb3"		46.7598	2.08931e-08	0.141622	2.82853	0.663052	6.3587
98438_f_at	15018	"H2-Q7"		46.7358	2.11244e-08	0.0719256	3.37882	0.570734	11.8606
98332_at	16524	"Kcnj9"	KCNJ9	46.7166	2.13117e-08	0.089142	4.13576	0.78408	9.3429
162169_r_at	319188	"Hist1h2bp"		46.6035	2.2447e-08	0.0753663	4.43363	0.283807	9.6377
95101_at	56442	"Serinc1"	SERINC1	46.5434	2.30747e-08	0.0665586	7.25619	0.852236	8.2899
160586_r_at	99681	"Tchh"	TCHH	46.5386	2.31255e-08	N/A	1.56275	0.732496	N/A
96793_at	66233	"Dmap1"	DMAP1	46.4109	2.45208e-08	N/A	0.180064	0.468224	N/A
104074_at	26406	"Map3k3"	MAP3K3	46.3295	2.54542e-08	0.0777502	6.23607	0.17936	8.759
103556_at	26360	"Angptl2"	ANGPTL2	46.3124	2.56538e-08	0.0927535	4.31952	0.279304	9.8346
93424_at	105689	"Phr1"	MYCBP2	46.2889	2.59329e-08	0.0777358	2.94449	0.534082	10.5601
160901_at	14281	"Fos"	FOS	46.283	2.60031e-08	0.0674148	9.67081	0.125983	6.2359
160977_at	54324	"Arhgef5"	ARHGEF5	46.2443	2.64681e-08	0.104826	3.11453	0.672603	7.3302
97833_at	56421	"Pfkp"	PFKP	46.2359	2.6571e-08	0.0867938	2.85638	0.539825	9.3238
160903_at	11787	"Apbb2"	APBB2	46.2358	2.65715e-08	0.0826326	3.01734	0.426618	8.5679
98311_at	56523	"Pmfbp1"	PMFBP1	46.2326	2.66112e-08	N/A	1.21844	0.178145	N/A
103415_at	78903	"Wrnip1"		46.2286	2.66599e-08	0.0790061	4.29533	0.71321	9.1883
93390_g_at	19126	"Prom1"	PROM1	46.2272	2.6677e-08	0.103499	2.90395	0.612688	6.4939
160823_at	17997	"Nedd1"	NEDD1	46.2208	2.6755e-08	0.0558199	9.91285	0.11336	7.2325
95493_at	12833	"Col6a1"	COL6A1	46.1526	2.76047e-08	0.0803537	2.83671	0.506998	11.2056
93485_at	19266	"Ptprd"	PTPRD	46.1404	2.77597e-08	0.0801547	3.2622	0.60875	9.3184
96072_at	16828	"Ldha"	LDHA	46.1346	2.78344e-08	0.0735447	3.14556	0.465103	13.0467
102004_at	235674	"Acaa1b"		46.1273	2.79276e-08	N/A	0.626166	0.323284	N/A
102255_at	18414	"Osmr"	OSMR	46.1101	2.81485e-08	0.075746	3.30319	0.458418	7.2475
102028_at	54354	"Rassf5"	RASSF5	46.0088	2.9487e-08	0.0814591	4.89855	0.237837	8.2358
94420_f_at	12952	"Cry1"	CRY1	45.9877	2.97724e-08	0.0780925	6.10392	0.826343	10.8252
96605_at	66058	"Tmem176a"	TMEM176A	45.9277	3.06031e-08	0.0901353	3.05776	0.610041	10.2288
104373_at	100710	"Aprin"	APRIN	45.8681	3.14501e-08	0.0775947	3.63582	0.667937	7.2115
94501_at	81535	"Sgpp1"	SGPP1	45.8657	3.14852e-08	N/A	0.264368	0.419818	N/A
100572_at	68059	"Tm9sf2"	TM9SF2	45.8575	3.16032e-08	N/A	0.980392	0.575749	N/A
96340_at	77975	"Tmem5b"	TMEM50B	45.5673	3.60986e-08	0.075939	2.94879	0.472424	10.9373
160263_r_at	76273	"Ndfip2"	NDFIP2	45.4851	3.74828e-08	0.0994569	2.96063	0.619864	7.9296
102822_at	14943	"Gzmf"		45.4639	3.78476e-08	0.0686912	6.15731	0.836693	6.9308
101703_at		""		45.4404	3.82584e-08	0.070748	4.3307	0.267036	10.1743
101436_at	17329	"Cxcl9"	CXCL9	45.4216	3.85892e-08	0.0962934	3.20906	0.665666	6.6698
101218_at	51959	"D7Ertd1e"		45.4186	3.86417e-08	0.0769701	4.59917	0.256204	8.3528
104746_at	14231	"Fkbp7"	FKBP7	45.3839	3.92598e-08	0.0731923	3.55242	0.390577	7.9623
103947_at	67857	"Ppp6c"	PPP6C	45.3736	3.94458e-08	N/A	0.4497	0.621334	N/A
93218_at	20947	""	0	45.3542	3.97978e-08	0.0755681	6.93345	0.842031	7.5304
96336_at	67092	"Gatm"	GATM	45.3226	4.03776e-08	0.0652698	3.23548	0.462199	10.099
95472_f_at	67530	"Uqcrb"	UQCRB	45.3167	4.04875e-08	0.0740576	3.56996	0.387029	11.5585
93503_at	20319	"Sfrp2"	SFRP2	45.2622	4.15098e-08	0.101604	3.03165	0.645825	9.0841
100996_at	102247	"Agpat6"	AGPAT6	45.1994	4.27214e-08	0.0793683	5.16296	0.778679	7.3609
92873_f_at	22072	"Prss2"	PRSS2	45.1888	4.29289e-08	0.259267	2.8985	0.891557	7.6189
103298_at	11790	"Speg"	SPEG	45.1163	4.43759e-08	0.0844634	5.32248	0.791826	8.9694
94813_at	14451	"Gas1"	GAS1	45.0696	4.53346e-08	0.0801598	3.11169	0.436087	10.0369
92471_i_at	20556	"Slfn2"		45.068	4.53688e-08	0.0778351	8.10313	0.144986	8.8907
160186_at	109229	"C34A17Rik"	FAM118B	45.0284	4.61976e-08	N/A	1.94008	0.815662	N/A
162356_r_at	66506	"18142K4Rik"	C7orf48	44.8609	4.9878e-08	0.0791424	4.49778	0.275122	10.2625
93281_at	26611	"Rcn2"	RCN2	44.7972	5.13527e-08	0.0895445	5.88725	0.806819	9.8826
93829_at	230257	"Rod1"	ROD1	44.7959	5.13831e-08	0.084801	4.02135	0.306046	8.517
162348_r_at	12873	"Cpa3"	CPA3	44.7614	5.22002e-08	0.0753773	4.68258	0.257498	8.3155
94953_at	26934	"Racgap1"	RACGAP1	44.7375	5.27724e-08	0.0885272	2.93156	0.572188	8.4285
96167_at	29810	"Bag3"	BAG3	44.6769	5.42552e-08	0.0736948	3.19769	0.461274	9.5737
104477_at	74645	"493431B9Rik"	FAM46C	44.6219	5.56378e-08	0.0830537	4.0944	0.703188	9.1221
161969_f_at	12332	"Capg"	CAPG	44.6041	5.60907e-08	0.0765509	6.83599	0.157769	8.6381
95329_at	26918	"Ern2"	ERN2	44.5524	5.74321e-08	N/A	0.716539	0.278287	N/A
102337_s_at	14130	"Fcgr2b"	FCGR2B	44.4878	5.91533e-08	0.103515	2.90319	0.619549	7.7301
103016_s_at	12514	"Cd68"	CD68	44.417	6.11012e-08	0.109479	2.94457	0.549867	9.149
160374_r_at	56195	"Ptbp2"	PTBP2	44.3307	6.3558e-08	0.0898732	3.13945	0.628436	5.597
104249_g_at	67437	"Ssr3"	SSR3	44.3049	6.43109e-08	0.0873113	3.62554	0.300206	9.4977
104600_at	66899	"Fip1l1"	FIP1L1	44.2403	6.62372e-08	0.0809382	3.93153	0.67955	7.7123
94875_at	66448	"Mrpl2"	MRPL20	44.2294	6.65671e-08	0.0780289	3.83209	0.346472	8.949
96724_r_at	99167	"Ssx2ip"	SSX2IP	44.182	6.80264e-08	0.0769	4.10424	0.683382	8.1593
103015_at	12053	"Bcl6"	BCL6	44.1573	6.87974e-08	0.0845372	5.15178	0.213812	8.0207
92992_i_at	20688	"Sp4"	SP4	44.1543	6.88905e-08	0.107483	2.91741	0.52619	5.3187
100059_at	13057	"Cyba"	CYBA	44.1504	6.9014e-08	0.0892476	2.93963	0.563395	11.2074
AFFX-BioDn-5_st		""		44.1496	6.90391e-08	0.0739737	6.79977	0.155156	7.8418
104698_at	14465	"Gata6"	GATA6	44.0968	7.07256e-08	0.0875699	3.07628	0.597562	8.3531
103447_at	223666	"D15Wsu169e"		44.0226	7.31633e-08	0.0759072	4.47334	0.736865	10.8204
96910_at	233799	"Acsm2"		44.0013	7.38786e-08	0.344395	2.63009	0.141957	8.9628
101109_at	13138	"Dag1"	DAG1	43.9668	7.50489e-08	0.0701571	3.22012	0.441195	11.2166
104034_at	329828	"AI464131"	KIAA1161	43.9574	7.53734e-08	0.0761501	3.03223	0.467433	8.6362
97500_g_at	14199	"Fhl1"		43.9453	7.57912e-08	0.0899579	2.79305	0.524231	10.4065
101858_at	19719	"Rfng"	RFNG	43.9382	7.6036e-08	0.0695617	8.81248	0.872866	10.8298
92812_f_at	13218	"Defcr-rs1"		43.9328	7.62249e-08	N/A	1.37335	0.236904	N/A
94928_at	21938	"Tnfrsf1b"	TNFRSF1B	43.9179	7.67428e-08	0.0949804	2.81813	0.556705	8.667
97509_f_at	14182	"Fgfr1"	FGFR1	43.8079	8.06974e-08	0.0778736	2.9166	0.476241	9.0396
103030_at	13429	"Dnm1"	DNM1	43.7563	8.26196e-08	0.148112	2.70089	0.691522	10.7327
93563_s_at	18074	"Nid2"	NID2	43.7462	8.30023e-08	0.0918782	4.96738	0.233052	6.1555
162335_at	20090	"Rps29"	RPS29	43.7386	8.32889e-08	0.0784309	4.56145	0.263045	7.6634
103394_at	18301	"Fxyd5"	FXYD5	43.7084	8.44455e-08	0.0989035	2.80364	0.578467	9.1645
94737_at	11514	"Adcy8"	ADCY8	43.7046	8.45908e-08	0.086349	5.01939	0.795911	8.7937
96945_at	20619	"Snap23"	SNAP23	43.6978	8.48529e-08	0.0800097	6.35741	0.17441	8.0795
96832_at	30791	"Slc39a1"	SLC39A1	43.6559	8.64938e-08	0.0798559	2.98741	0.451099	10.0523
98333_at	20084	"Rps18"	RPS18	43.6021	8.86429e-08	N/A	4.75196	0.747659	N/A
96285_at	50918	"Myadm"	MYADM	43.5962	8.88799e-08	0.0706123	3.03182	0.498939	11.7582
103974_at	50528	"Tmprss2"	TMPRSS2	43.5179	9.21107e-08	0.0628522	7.88363	0.881587	8.4623
160802_at	235036	"Ppan"	PPAN	43.4862	9.34544e-08	0.0830653	4.69566	0.754301	8.5308
100424_at	13870	"Ercc1"	ERCC1	43.4647	9.43754e-08	0.0849948	4.61491	0.243449	10.0351
93389_at	19126	"Prom1"	PROM1	43.4614	9.45178e-08	0.0821321	3.2541	0.479382	7.8406
104669_at	54123	"Irf7"		43.422	9.623e-08	0.0803363	5.27531	0.801445	9.4023
160942_at	494448	"Cbx6"	CBX6	43.4168	9.646e-08	0.0851319	4.45657	0.763226	9.8616
101620_at	14723	"Gp1ba"	GP1BA	43.382	9.80032e-08	N/A	0.753996	0.356267	N/A
98098_at	12346	"Car1"	CA1	43.3638	9.88203e-08	N/A	0.949825	0.179753	N/A
101282_at	14764	"Gpr44"	GPR44	43.3489	9.94939e-08	0.0829166	3.42931	0.358275	9.5228
96271_at	71929	"Tmem123"	TMEM123	43.3462	9.96139e-08	0.0746344	7.70706	0.139012	8.474
93742_at	66637	"573449L18Rik"		43.3159	1.01003e-07	N/A	0.397281	0.653689	N/A
99340_at	14694	"Gnb2l1"		43.3108	1.01237e-07	0.0781399	3.30319	0.582997	13.0891
160581_at	77040	"Atg16l1"	ATG16L1	43.294	1.02017e-07	0.0689563	3.2461	0.453342	9.8725
102223_at	19041	"Ppl"	PPL	43.2892	1.02237e-07	0.0763637	5.43375	0.834062	9.9188
97505_at	104303	"Arl1"	ARL1	43.1343	1.09717e-07	N/A	0.541313	0.387042	N/A
161995_r_at	14719	"Got2"	GOT2	43.0972	1.11588e-07	0.0866406	4.18309	0.263126	11.0738
103693_at	117149	"Tirap"	TIRAP	42.9122	1.21405e-07	0.0814432	7.51553	0.147522	5.5525
100034_at	20724	"Serpinb5"	SERPINB5	42.8987	1.22153e-07	0.258243	2.60772	0.78546	6.6145
93699_at	50776	"Polg2"	POLG2	42.8937	1.22432e-07	0.0837887	5.48997	0.140926	7.4403
93944_r_at	12193	"Zfp36l2"	ZFP36L2	42.8781	1.23304e-07	0.0929388	3.04985	0.393301	9.53
161962_f_at	76293	"Mfap4"	MFAP4	42.8423	1.25331e-07	0.0808429	4.81732	0.750198	9.1098
98296_at	22157	"Tulp1"	TULP1	42.8345	1.25778e-07	0.090676	5.37264	0.199294	8.8786
97679_at	21909	"Tlx2"	TLX2	42.8224	1.26471e-07	0.0830247	3.29415	0.387458	8.8313
93738_at	20525	"Slc2a1"	SLC2A1	42.8074	1.2734e-07	0.11088	3.01851	0.665	9.0168
160298_at	67896	"Ccdc8"	CCDC80	42.8063	1.27405e-07	0.08884	4.48596	0.735414	7.7245
96187_at	227937	"Pkp4"	PKP4	42.7944	1.28099e-07	0.0925958	4.00596	0.303242	9.4011
102129_at	20068	"Rps17"	RPS17	42.7727	1.2937e-07	0.0905367	5.13804	0.215152	6.6518
160896_at	19672	"Rcn1"	RCN1	42.7551	1.30412e-07	0.0719647	3.14623	0.451902	9.2485
101800_at	14289	"Fpr-rs2"		42.729	1.31967e-07	0.192508	2.66919	0.709556	6.1244
161076_at	231123	"BC23882"	C4orf15	42.6978	1.33855e-07	0.0811566	5.8964	0.821873	9.5539
95400_i_at	117599	"Helb"	HELB	42.6746	1.35279e-07	0.0793351	5.77542	0.142713	9.1755
161706_f_at	226519	"Lamc1"	LAMC1	42.6718	1.35448e-07	0.0853933	2.86112	0.48747	10.9419
160177_at	74255	"Smu1"	SMU1	42.6671	1.35741e-07	0.0764531	6.77499	0.857797	10.647
103850_at	16949	"Loxl1"	LOXL1	42.6598	1.36195e-07	0.079747	6.16966	0.180664	7.3102
93240_f_at	68134	"Upf3b"		42.6259	1.38309e-07	0.0668026	7.27032	0.877491	11.2524
94080_at	66945	"Sdha"	SDHA	42.5945	1.40302e-07	0.0771426	3.02852	0.532412	9.4521
94322_at	20775	"Sqle"	SQLE	42.5545	1.42881e-07	0.0823163	3.2906	0.390941	10.0468
161015_at	74438	"493342J24Rik"	0	42.5036	1.46231e-07	0.0801779	6.54962	0.839758	6.2113
161728_f_at	83679	"Pde4dip"	PDE4DIP	42.4797	1.47832e-07	0.0825548	3.19394	0.598725	6.7575
103360_at	22114	"Tssk1"	TSSK1	42.4337	1.50955e-07	N/A	1.11427	0.23706	N/A
94312_at	94184	"2211A19Rik"	0	42.4252	1.5154e-07	0.0592538	9.21511	0.106707	8.6987
97444_at	65972	"Ifi3"		42.317	1.59193e-07	0.0833814	3.46054	0.626088	9.4214
94294_at	12442	"Ccnb2"	CCNB2	42.275	1.62262e-07	0.0960579	2.96482	0.602763	9.9123
97393_at	22367	"Vrk1"	VRK1	42.2371	1.65082e-07	0.0802384	2.93299	0.541866	7.7976
99109_at	15936	"Ier2"	IER2	42.1741	1.69883e-07	0.0794816	5.66749	0.179038	7.6792
97386_at	353310	"Zfp73"	ZNF703	42.1699	1.70205e-07	0.0833291	4.06331	0.695624	10.1508
99005_at	19355	"Rad1"	RAD1	42.1453	1.72118e-07	N/A	0.844003	0.553909	N/A
160623_at	53886	"Cdkl2"	CDKL2	42.0292	1.8145e-07	0.101083	2.89098	0.603042	7.5404
95471_at	12577	"Cdkn1c"	CDKN1C	42.0239	1.81887e-07	0.0884225	2.98842	0.469475	8.9331
96554_r_at	70439	"Taf15"	TAF15	42.0129	1.82802e-07	0.0832894	4.46498	0.756758	8.4988
98984_f_at	14571	"Gpd2"	GPD2	42.0117	1.82904e-07	0.0846206	3.61808	0.675051	9.5808
100308_at	12837	"Col8a1"	COL8A1	41.9992	1.83941e-07	0.0930245	5.05115	0.816341	9.4991
95146_at	67887	"Tmem66"	TMEM66	41.9514	1.87985e-07	0.0804803	3.71153	0.63917	12.0806
160215_at	14797	"Aes"	AES	41.9303	1.89794e-07	0.0850652	3.05387	0.544289	12.1609
102326_at	17970	"Ncf2"	NCF2	41.8281	1.98824e-07	0.0947517	3.42202	0.688947	7.6381
103218_at	214601	"Slc1a3"		41.8144	2.00059e-07	0.0745262	6.60185	0.150544	9.2365
95448_at	19181	"Psmc2"	PSMC2	41.7584	2.0522e-07	0.0747836	7.01139	0.861142	12.1847
99052_at	21417	"Zfhx1a"	TCF8	41.7535	2.0568e-07	0.0721505	8.29868	0.127315	8.7857
104265_at	16542	"Kdr"	KDR	41.7294	2.07944e-07	0.0735604	6.53766	0.846435	9.5814
160281_at	67070	"Lsm14a"	LSM14A	41.5944	2.21094e-07	0.434244	1.60487	0.299191	10.1935
96953_at	57266	"Cxcl14"	CXCL14	41.5867	2.21869e-07	0.0775147	3.20401	0.434936	8.2095
92825_at	22024	"Crisp2"	CRISP2	41.5562	2.24962e-07	0.46898	1.79381	0.700452	6.4186
100514_at	14674	"Gna13"	GNA13	41.4735	2.33577e-07	N/A	0.633181	0.438925	N/A
92517_at	56516	"Rbms2"	RBMS2	41.472	2.33731e-07	0.0991345	6.11025	0.183916	8.4636
103459_at	106957	"Slc39a6"	SLC39A6	41.4659	2.34382e-07	0.0870698	7.6949	0.14865	7.6623
99269_g_at	56720	"Tdo2"	TDO2	41.4485	2.36237e-07	N/A	0.929256	0.287666	N/A
103527_at	103710	"Slc35e4"	SLC35E4	41.4047	2.40983e-07	0.0856052	3.76833	0.319066	8.6364
92358_at	54003	"Nell2"	NELL2	41.4038	2.41085e-07	0.143239	2.94225	0.740697	8.5471
97213_at	14154	"Fem1a"	FEM1A	41.3928	2.42295e-07	0.0908403	2.87768	0.538504	8.7795
162026_r_at	20639	"Snrpb2"	SNRPB2	41.3537	2.46631e-07	0.0870547	5.02618	0.202939	8.7539
103783_at	19775	"Xpr1"	XPR1	41.3029	2.52383e-07	0.092038	5.90199	0.823281	11.5709
103552_at		""		41.1732	2.67681e-07	0.0826651	5.3584	0.802187	8.7346
101765_at	11705	"Amh"	AMH	41.0882	2.78213e-07	0.080502	7.57989	0.141741	8.801
100749_at	240869	"Zbtb37"		41.0581	2.82033e-07	0.078738	5.78141	0.171544	7.1414
92585_at	26395	"Map2k1"	MAP2K1	41.0553	2.82393e-07	0.0792532	6.37123	0.847979	10.6624
104362_at	217342	"Ube2o"	UBE2O	41.0094	2.8833e-07	0.079367	6.01627	0.862553	10.7561
104633_at	13132	"Dab2"	DAB2	40.9591	2.94989e-07	0.0850674	2.93741	0.539958	8.2134
95677_at	66585	"Wdr57"	WDR57	40.904	3.02459e-07	0.0762831	6.77016	0.864604	9.7446
92502_at	22634	"Plagl1"	PLAGL1	40.8837	3.05256e-07	0.0962911	4.36242	0.754764	7.8948
95117_at	16004	"Igf2r"	IGF2R	40.807	3.16048e-07	0.0787995	2.96388	0.496752	9.8365
93352_at	21817	"Tgm2"	TGM2	40.7741	3.20797e-07	0.0974674	4.70213	0.229456	8.325
104109_at	231670	"Fbxo21"	FBXO21	40.7331	3.26819e-07	0.0824881	4.86299	0.761961	9.5463
102906_at	21822	"Tgtp"		40.7116	3.30024e-07	0.114545	4.39123	0.259127	6.2638
100587_f_at	66626	"57343B1Rik"	C16orf5	40.7049	3.31028e-07	0.0770008	3.34827	0.592706	8.8712
99847_at	20442	"St3gal1"		40.6824	3.34425e-07	0.0921781	6.27282	0.165591	8.9293
100439_i_at	11733	"Ank1"	ANK1	40.5754	3.51033e-07	0.0922295	2.93571	0.577563	10.4918
97339_at	216963	"Git1"	GIT1	40.5525	3.547e-07	0.0719817	7.26955	0.879062	11.7137
94401_s_at	93966	"Hemgn"	HEMGN	40.5026	3.62806e-07	0.429625	2.16868	0.800063	5.8873
97554_at	227707	"BC5624"	C9orf78	40.4957	3.63944e-07	0.0892065	6.21644	0.834508	9.5863
93532_at	21953	"Tnni2"	TNNI2	40.4676	3.68611e-07	0.116618	3.01501	0.67453	8.066
103824_at	22393	"Wfs1"	WFS1	40.4639	3.69219e-07	0.0776251	3.04645	0.548179	10.2015
92473_at	17347	"Mknk2"	MKNK2	40.4379	3.73599e-07	0.100471	2.84021	0.421054	10.4781
100588_at	19188	"Psme2"	PSME2	40.3378	3.90931e-07	0.0824567	8.0647	0.13176	9.3663
93538_at	56196	"Ttrap"	TTRAP	40.3233	3.93502e-07	0.0825813	7.27654	0.862769	9.2835
96174_at	107939	"Pom121"	POM121	40.3122	3.95479e-07	0.0837351	3.3856	0.640183	10.025
94374_at	73447	"Wdr13"		40.2985	3.97938e-07	0.0893597	5.64918	0.81205	10.9414
99335_at	15275	"Hk1"	HK1	40.2772	4.01794e-07	0.0818318	4.4858	0.266119	11.482
103044_g_at	17763	"Mtcp1"		40.251	4.0659e-07	N/A	0.846124	0.643063	N/A
95614_at	12419	"Cbx5"	CBX5	40.2443	4.07832e-07	0.0869699	3.56381	0.675363	9.6285
104230_at	55947	"Dclre1a"	DCLRE1A	40.1868	4.18592e-07	0.0947887	3.20323	0.635302	8.2454
104308_at	16411	"Itgax"	ITGAX	40.1861	4.1871e-07	0.0862599	3.14601	0.600676	9.1147
95430_f_at	27965	"Spg21"	SPG21	40.1445	4.2667e-07	0.0822169	2.88373	0.475541	9.104
160364_at	20462	"Sfrs1"	SFRS10	40.1407	4.2741e-07	0.086756	4.97482	0.776222	11.2253
100709_at	21984	"Tpbpa"		40.098	4.35764e-07	0.0908083	8.97911	0.130668	8.1897
161920_r_at	13990	"Smarcad1"	SMARCAD1	40.087	4.37927e-07	N/A	0.436092	0.532137	N/A
99638_at	12822	"Col18a1"	COL18A1	40.074	4.40513e-07	0.0849264	3.12396	0.590748	10.6457
103904_at	16012	"Igfbp6"	IGFBP6	40.0393	4.47494e-07	0.0886106	3.07727	0.583187	11.1374
98136_at	20603	"Sms"		39.9976	4.56018e-07	N/A	0.527492	0.482356	N/A
104342_i_at	66350	"Pla2g12a"	PLA2G12A	39.9367	4.68745e-07	0.0812893	6.17114	0.835565	8.6516
94464_at	12725	"Clcn3"	CLCN3	39.9265	4.70925e-07	0.0892326	5.42135	0.801112	10.0495
95772_r_at	14366	"Fzd4"	FZD4	39.7784	5.03538e-07	0.0958917	2.91805	0.592318	5.6544
161497_f_at	16404	"Itga7"	ITGA7	39.7643	5.06771e-07	0.0997516	2.82586	0.577215	10.015
101298_g_at	19264	"Ptprc"	PTPRC	39.6957	5.22725e-07	0.0915822	3.814	0.717941	7.4692
104533_at	18712	"Pim1"	PIM1	39.6729	5.28141e-07	0.0820395	5.93991	0.163529	10.2894
104614_at	14733	"Gpc1"	GPC1	39.6547	5.32503e-07	0.0906106	2.96846	0.443201	10.4899
92565_at	66118	"1115A23Rik"	0	39.6033	5.45022e-07	0.0742837	7.00275	0.884553	10.4451
95773_at	110557	"H2-Q6"		39.5008	5.70876e-07	0.0919606	5.18391	0.799692	7.3221
104671_at	11717	"Ampd3"	AMPD3	39.4972	5.71801e-07	0.0762292	7.99614	0.127297	6.7359
94081_at	76938	"Rbm17"	RBM17	39.4715	5.78475e-07	0.0782618	7.85351	0.873769	11.8104
102286_at	11836	"Araf"		39.4555	5.8267e-07	0.0785793	5.95081	0.15012	9.0271
96640_at	66540	"3111A13Rik"	FAM107B	39.3943	5.99021e-07	0.0923311	3.10336	0.618448	10.1576
104257_g_at	227929	"Pscdbp"		39.3705	6.05498e-07	0.102969	2.8263	0.519266	8.953
161931_r_at	17345	"Mki67"	MKI67	39.3652	6.06957e-07	0.0777696	7.25391	0.13047	7.3118
100915_at	17886	"Myh9"	MYH9	39.3062	6.23338e-07	0.0971347	2.93015	0.413212	10.9385
96507_at	14029	"Evx2"	EVX2	39.2788	6.31101e-07	0.0930655	3.24291	0.353224	8.4983
160774_at	12495	"Entpd1"	ENTPD1	39.2626	6.35745e-07	0.0904542	2.84681	0.554443	7.4843
94716_f_at	13648	"Klk1b9"		39.2569	6.37374e-07	0.243967	2.65987	0.81066	8.7704
97160_at	20692	"Sparc"	SPARC	39.2342	6.43932e-07	0.0915861	3.04729	0.474638	11.3508
95153_at	72729	"Cdc42se2"		39.1886	6.57353e-07	0.0695169	3.02043	0.515316	9.4638
95083_at	16009	"Igfbp3"	IGFBP3	39.1858	6.58163e-07	0.108261	5.27291	0.207395	8.9498
161030_at	20289	"Scx"	0	39.1623	6.6518e-07	0.0885127	3.28391	0.627365	10.9736
102001_at	20135	"Rrm2"	RRM2	39.1572	6.66736e-07	0.0930384	2.9329	0.555911	7.9981
95064_at	52538	"Acaa2"	ACAA2	39.1213	6.77609e-07	0.0951168	3.11726	0.38321	12.262
162296_at	12095	"Bglap-rs1"		39.1182	6.78568e-07	0.0803051	6.40969	0.142954	7.9944
162429_r_at	20317	"Serpinf1"	SERPINF1	39.0898	6.87331e-07	0.0922917	4.62408	0.240501	9.2145
92831_at	14057	"Sfxn1"	SFXN1	39.046	7.01048e-07	0.0944383	3.60349	0.338168	8.8607
161989_f_at	12908	"Crat"	CRAT	39.0108	7.12267e-07	0.0932158	2.75128	0.532202	8.9587
96240_at	380967	"Tmem16c"	TMEM106C	38.9347	7.37182e-07	0.0937719	2.91363	0.579284	10.2105
92810_at	236900	"Pdk3"		38.8319	7.72162e-07	0.0729305	7.55055	0.129929	7.808
103445_at	15414	"Hoxb6"	HOXB6	38.742	8.04134e-07	0.0958918	5.60873	0.189761	9.1363
160503_at	14113	"Fbl"	FBL	38.7096	8.15956e-07	0.0894439	5.4987	0.827868	11.764
102657_at	15284	"Hlx1"	HLX1	38.6946	8.2151e-07	0.097276	2.9857	0.39874	9.2115
101008_at	56070	"Tcerg1"	TCERG1	38.6565	8.35741e-07	0.0889107	3.09435	0.602672	7.6745
103830_at	20613	"Snai1"	SNAI1	38.6065	8.54807e-07	0.0925267	4.75825	0.230323	7.8247
98914_at	66403	"Asf1a"	ASF1A	38.5831	8.63846e-07	0.0964525	3.21791	0.643404	10.4099
98619_at	21915	"Dtymk"	DTYMK	38.5729	8.6784e-07	0.105749	2.97413	0.635759	8.4661
104002_at	27081	"Zfp275"		38.5485	8.77448e-07	0.0853106	2.93325	0.527855	9.1669
160166_r_at	67059	"Gtpbp9"	GTPBP9	38.5388	8.81292e-07	0.0880651	5.49911	0.827912	10.0219
102300_at	19400	"Rapsn"	RAPSN	38.5381	8.81538e-07	0.0874141	2.96596	0.450916	8.989
99147_at	70103	"Znhit1"	ZNHIT1	38.5008	8.9649e-07	0.127986	4.72442	0.0885031	9.7881
100884_at	14187	"Akr1b8"	AKR1B10	38.4363	9.22969e-07	0.0897056	3.65146	0.699284	10.3527
104641_f_at	668645	"EG668645"		38.384	9.44948e-07	0.0935669	2.81474	0.559438	10.8157
99512_at	234594	"Cnot1"		38.3787	9.47233e-07	0.10307	3.04615	0.644655	10.7664
103381_at	69162	"Sec31a"	SEC31A	38.3624	9.5421e-07	0.0671253	8.25127	0.104668	9.331
97394_at	545700	"923115A19Rik"		38.3235	9.71077e-07	N/A	0.0454006	0.639596	N/A
161750_f_at	17967	"Ncam1"	NCAM1	38.3177	9.73614e-07	0.0847566	5.03911	0.792187	9.4397
101840_at	13649	"Egfr"	EGFR	38.2455	1.00581e-06	0.0813143	4.7631	0.755076	8.3323
98355_at	243277	"Gpr133"		38.1944	1.0292e-06	0.0865857	2.99648	0.559563	9.3597
92877_at	21810	"Tgfbi"	TGFBI	38.1883	1.03203e-06	0.0850461	3.07172	0.445041	8.7694
92496_at	53620	"Vamp5"	VAMP5	38.1811	1.03538e-06	0.0892521	2.86979	0.511393	9.8896
104071_at	212999	"Tnpo2"	TNPO2	38.1107	1.06876e-06	0.0842138	2.99607	0.47518	10.5086
102815_at	11744	"Anxa11"	ANXA11	38.1075	1.0703e-06	0.101539	2.85905	0.413608	10.2267
100609_at	14962	"Cfb"	CFB	38.0754	1.08588e-06	0.0860936	3.06445	0.423527	7.1777
161154_at		""		38.0103	1.11819e-06	0.0909229	4.18446	0.276468	8.8236
96649_at	66958	"Txndc14"		37.9857	1.13064e-06	0.0905774	2.89689	0.556805	10.1073
100482_at	213753	"Zfp598"	ZNF598	37.9818	1.13261e-06	0.105421	6.39191	0.837081	10.9459
92571_at	15525	"Hspa4"	HSPA4	37.975	1.13608e-06	0.0731786	7.52341	0.885926	10.0369
97179_at	381101	"BC48355"	C6orf108	37.9372	1.15555e-06	0.101589	5.36355	0.193704	8.951
95745_g_at	11964	"Atp6v1a"	ATP6V1A	37.829	1.21322e-06	0.0905613	5.8966	0.826785	11.3935
92832_at	12703	"Socs1"	SOCS1	37.8221	1.21697e-06	0.0864968	7.08208	0.142447	8.7623
161688_r_at		""		37.8199	1.21821e-06	0.0981371	3.07488	0.373413	11.0999
103240_f_at	13587	"Ear2"		37.8196	1.21835e-06	0.119063	2.81807	0.593132	7.7923
92202_g_at	235320	"Zbtb16"	ZBTB16	37.804	1.22695e-06	0.108948	2.85397	0.392183	8.87
100720_at	18458	"Pabpc1"	PABPC1	37.7643	1.24907e-06	0.0940233	3.74019	0.314419	12.2623
103568_at	51795	"Srpx"		37.7124	1.27853e-06	0.10496	3.99619	0.720003	8.629
98574_at	192159	"Prpf8"	PRPF8	37.6738	1.30096e-06	N/A	0.183213	0.613914	N/A
94927_at	21884	"Fabp9"	0	37.6724	1.30173e-06	0.126738	2.82869	0.683591	6.1748
102115_r_at	108907	"Nusap1"	NUSAP1	37.6609	1.30853e-06	N/A	0.485119	0.340108	N/A
96165_at	677213	""		37.6512	1.3142e-06	0.0924613	4.27784	0.737002	11.4046
96583_s_at	16572	"Kif5a"	KIF5A	37.5984	1.34582e-06	0.202255	2.78694	0.814472	8.7924
98927_at	19346	"Rab6"	RAB6A	37.5973	1.34646e-06	0.0870533	6.83835	0.863067	12.4746
102128_f_at	64658	"Mrps25"	MRPS25	37.5217	1.39304e-06	0.113176	6.01807	0.8244	9.6564
100552_at	15979	"Ifngr1"	IFNGR1	37.521	1.39347e-06	0.0964407	3.03573	0.603006	8.5634
95550_at	19893	"Rpgr"		37.5118	1.39924e-06	0.109356	2.87942	0.536489	6.1896
103685_at		""		37.497	1.40856e-06	0.080448	3.16114	0.450884	7.5898
92935_at	12395	"Runx1t1"	RUNX1T1	37.4843	1.41667e-06	0.0917099	5.16512	0.809716	7.806
94206_at	14790	"Grcc1"	C12orf57	37.4795	1.41967e-06	0.0822108	3.1496	0.571271	12.391
97347_at	108075	"Ltbp4"	LTBP4	37.4676	1.42732e-06	0.0862526	3.69731	0.650839	11.7085
160171_f_at	56360	"Acot9"		37.4586	1.43309e-06	0.08492	6.35514	0.142035	8.9777
161467_f_at	11931	"Atp1b1"	ATP1B1	37.4464	1.44099e-06	0.0931752	3.04592	0.598705	9.9265
101851_at	17470	"Cd2"	CD200	37.4352	1.44825e-06	0.104992	4.65807	0.781886	9.0119
98471_f_at	16580	"Kifc1"	KIFC1	37.4331	1.44964e-06	0.0921938	6.02134	0.161272	9.1326
100484_at	17386	"Mmp13"	MMP13	37.4246	1.45519e-06	0.157992	2.67143	0.66314	6.3217
99076_at	353187	"Nr1d2"	NR1D2	37.4191	1.45875e-06	0.0850543	2.87512	0.457301	9.4136
92777_at	16007	"Cyr61"	CYR61	37.419	1.45881e-06	0.0790846	3.18433	0.583251	7.7996
93324_at	12192	"Zfp36l1"	ZFP36L1	37.4089	1.46549e-06	0.0939854	5.17873	0.206769	9.2687
96862_at	104725	"1112B5Rik"	C14orf147	37.3596	1.49827e-06	0.0732396	2.92535	0.496087	10.2074
102290_at	11684	"Alox12"	ALOX12	37.3402	1.51138e-06	0.0980015	5.06467	0.210791	8.2704
92888_s_at	56291	"Styx"	STYX	37.315	1.52859e-06	N/A	0.294141	0.321652	N/A
102955_at	18030	"Nfil3"	NFIL3	37.2828	1.55091e-06	0.0862143	2.89444	0.527146	7.761
160091_at	18648	"Pgam1"	PGAM1	37.2331	1.58593e-06	0.103094	5.05988	0.794958	12.3569
103985_at	26412	"Map4k2"	MAP4K2	37.2147	1.59906e-06	0.0965724	5.16943	0.806434	9.6467
161999_at		""		37.1965	1.61221e-06	0.0897262	4.92127	0.21335	7.0395
104469_at	14726	"Pdpn"	PDPN	37.1587	1.63977e-06	0.102857	2.76529	0.574101	7.7604
96180_at		""		37.1455	1.64953e-06	0.0886195	3.107	0.43337	7.0107
100499_at	20908	"Stx3"	STX3	37.1424	1.65183e-06	0.105046	2.8089	0.590572	7.9098
101855_at	17760	"Mtap6"	MAP6	37.0558	1.71732e-06	N/A	0.4733	0.461856	N/A
93141_at	11614	"Nrb1"		37.0478	1.72349e-06	0.139711	3.22499	0.771362	7.7841
93651_r_at	19131	"Prh1"	PRH1	37.0403	1.72931e-06	N/A	0.693634	0.293995	N/A
99509_s_at	16453	"Jak3"	JAK3	37.0152	1.74894e-06	0.096169	3.07585	0.387245	9.5328
100576_at	18476	"Pafah1b3"	PAFAH1B3	36.9946	1.76519e-06	0.102387	2.88222	0.593596	9.7003
160272_at	12417	"Cbx3"	CBX3	36.9634	1.79005e-06	0.0940273	5.77653	0.824927	10.9512
93214_at	108058	"Camk2d"	CAMK2D	36.9571	1.79515e-06	0.0932591	2.98415	0.587443	6.8556
100893_at	20773	"Sptlc2"	SPTLC2	36.9466	1.80362e-06	0.0909032	2.83566	0.516783	9.7323
98467_at	16427	"Itih4"	ITIH4	36.9279	1.81877e-06	N/A	1.40546	0.654742	N/A
104399_at	108062	"Cstf2"		36.9049	1.83771e-06	0.1039	4.88793	0.776816	10.2117
161579_r_at	71514	"Sfpq"	SFPQ	36.8725	1.86454e-06	0.0863366	7.02318	0.867575	8.1747
101956_at	216197	"Ckap4"	CKAP4	36.8355	1.89581e-06	0.109008	3.23039	0.685051	9.554
93495_at	53381	"Prdx4"		36.8146	1.91366e-06	0.0919038	6.50577	0.8523	10.4259
161095_i_at		""		36.8095	1.91807e-06	0.0902785	6.22557	0.151988	5.5831
95913_at	338351	"B23333C21Rik"		36.8032	1.92348e-06	0.108836	2.78378	0.601784	7.1734
162262_f_at	27357	"Gyg"	GYG1	36.7505	1.96948e-06	0.0840912	3.02033	0.556329	8.4072
94957_at	213760	"Prepl"	PREPL	36.7205	1.99616e-06	0.12405	2.86652	0.655141	9.9663
102002_at	54609	"Ubqln2"		36.6968	2.01748e-06	0.0930919	6.09599	0.843164	9.3034
93254_at	26413	"Mapk1"	MAPK1	36.6838	2.02932e-06	0.0538962	10.3108	0.921188	12.4364
96994_at	15248	"Hic1"	HIC1	36.6346	2.07459e-06	0.086713	2.88809	0.457886	9.7271
94272_g_at	23857	"Dmtf1"	DMTF1	36.5921	2.11444e-06	0.102845	4.42056	0.241477	9.3055
95485_at	15107	"Hadhsc"	HADH	36.569	2.13648e-06	0.0990356	4.36765	0.26204	10.064
103335_at	16859	"Lgals9"	LGALS9	36.5673	2.13814e-06	0.0972781	2.72483	0.526844	9.9034
98996_at	20873	"Plk4"	PLK4	36.4692	2.23423e-06	0.117138	2.84919	0.632006	8.7985
95078_at	67809	"1215F23Rik"	FAM82C	36.4475	2.25599e-06	0.101895	4.59728	0.771436	9.8366
103729_at	16772	"Lama1"	LAMA1	36.418	2.2861e-06	0.0791956	7.15122	0.873227	8.9481
102914_s_at	12044	"Bcl2a1a"	BCL2A1	36.3784	2.32702e-06	0.102711	2.78196	0.557965	9.6963
103655_at	15183	"Hdac3"	HDAC3	36.3678	2.33801e-06	N/A	0.300398	0.388796	N/A
100721_f_at	16061	"Igh-VJ558"		36.3117	2.39759e-06	N/A	0.890617	0.61769	N/A
162464_f_at	19064	"Ppy"	PPY	36.2966	2.4138e-06	N/A	1.35791	0.293961	N/A
103201_at	22137	"Ttk"	TTK	36.2438	2.4716e-06	0.124289	2.83733	0.658026	7.4916
92858_at	20568	"Slpi"	SLPI	36.2276	2.48956e-06	0.136185	2.83227	0.689744	8.7534
94902_at	20657	"Sod3"	SOD3	36.2128	2.50616e-06	0.0948362	3.89061	0.309165	9.5834
102919_at	17135	"Mafk"	MAFK	36.2105	2.50869e-06	0.0914864	5.16354	0.180813	9.0131
97523_i_at	109959	"Amy2-2"		36.2017	2.51865e-06	0.350115	2.08346	0.667896	5.7427
93586_at	20973	"Syngr2"	SYNGR2	36.134	2.59612e-06	0.103621	2.73284	0.434227	10.6112
162341_r_at	11677	"Akr1b3"	AKR1B1	36.0895	2.64835e-06	0.0887668	3.31486	0.374037	11.4015
102813_f_at	66663	"Ube1dc1"	UBE1DC1	36.0641	2.67869e-06	0.0680013	10.2695	0.906823	10.509
94148_at	19064	"Ppy"	PPY	36.0208	2.7311e-06	N/A	0.972297	0.242806	N/A
94810_at	14030	"Ewsr1"	EWSR1	35.9824	2.77838e-06	0.0726978	10.0196	0.900552	13.0586
94492_at	56431	"Dstn"	DSTN	35.9816	2.77937e-06	0.0860862	3.96085	0.678796	12.8207
103545_at	75614	"26119E17Rik"		35.9269	2.84831e-06	0.103407	2.73698	0.525632	7.1303
160597_at	52392	"D1Ertd622e"	C5orf30	35.9211	2.85573e-06	0.0807719	3.13196	0.444889	8.7689
102157_f_at	56304	""		35.9077	2.87283e-06	0.121141	2.83027	0.600453	7.4452
95641_at	211623	"Plac9"	PLAC9	35.8771	2.91248e-06	0.0843415	3.18083	0.596242	10.2913
94735_s_at	17232	"Mcpt9"		35.8516	2.94591e-06	0.0961715	5.99742	0.154617	6.6339
95370_at	12561	"Cdh4"	CDH4	35.8502	2.94771e-06	0.107152	3.07683	0.648377	6.1706
104680_at	51801	"Ramp1"	RAMP1	35.8238	2.98276e-06	0.0951719	2.98498	0.58878	10.4195
93869_s_at	12044	"Bcl2a1a"	BCL2A1	35.8195	2.98851e-06	0.0910684	3.64618	0.700375	9.2332
93955_at	53604	"Zpbp"	ZPBP	35.8003	3.0142e-06	N/A	1.51649	0.729945	N/A
160937_at	12971	"Crym"	CRYM	35.7857	3.03401e-06	0.154527	2.70615	0.70364	7.2542
100909_at	76560	"Prss8"	PRSS8	35.7559	3.07465e-06	0.0956329	5.40342	0.178068	9.2975
97409_at	15944	"Irgm"	IRGM	35.7399	3.09682e-06	0.0862834	2.91773	0.475777	6.926
162372_f_at	19698	"Relb"	RELB	35.7391	3.09783e-06	0.0830636	7.59101	0.120826	8.3043
94147_at	18787	"Serpine1"	SERPINE1	35.734	3.10494e-06	0.0953056	2.86457	0.586532	6.9724
94997_at	59308	"Emcn"	EMCN	35.7265	3.11536e-06	0.0859552	2.98854	0.452158	8.846
101015_s_at	15976	"Ifnar2"	IFNAR2	35.5445	3.37938e-06	0.0826527	2.79632	0.499548	8.406
93018_at	631287	""		35.5024	3.44366e-06	0.102312	4.74032	0.208439	7.646
101822_at	17201	"Mc3r"	MC3R	35.3841	3.63056e-06	0.087088	3.54829	0.329644	9.4684
93151_at	12891	"Cpne6"	CPNE6	35.3611	3.66793e-06	0.0947859	4.06966	0.768665	10.9472
98783_at	19657	"Rbmy1a1"		35.3394	3.70374e-06	0.396764	2.09666	0.745832	5.731
160165_at	22192	"Ube2m"	UBE2M	35.2306	3.88798e-06	0.0836957	3.11651	0.565948	9.8527
104225_at	69178	"Snx5"	SNX5	35.2163	3.91302e-06	0.0897162	2.9196	0.507442	8.0824
95507_at	19139	"Prps1"		35.2138	3.91738e-06	0.102098	4.2565	0.743546	10.7355
100447_at	15587	"Hyal2"	HYAL2	35.173	3.98926e-06	N/A	3.14681	0.354759	N/A
101959_r_at	664889	""		35.123	4.07928e-06	0.0893723	6.43739	0.876097	11.1914
161511_f_at	677168	""		35.1198	4.08528e-06	0.18248	2.59532	0.62464	6.3728
103052_r_at	11819	"Nr2f2"		35.1143	4.09526e-06	0.102602	5.55312	0.839921	10.4835
99987_at	232976	"Zfp574"	ZNF574	35.0988	4.1236e-06	0.0116682	14.1608	0.982578	10.9663
94288_at	50708	"Hist1h1c"	HIST1H1C	35.0703	4.17653e-06	0.103031	4.16994	0.257504	10.3749
94267_i_at	66177	"Ubl5"	UBL5	34.9549	4.39708e-06	N/A	3.06828	0.257398	N/A
99055_at	20446	"St6galnac2"	ST6GALNAC2	34.9206	4.46479e-06	0.0884944	5.97887	0.110289	7.8879
102788_s_at	18741	"Pitx2"	PITX2	34.914	4.478e-06	0.0984613	4.35252	0.766412	7.2762
101522_at	17112	"Tm4sf1"	TM4SF1	34.8859	4.53449e-06	0.0830105	3.01353	0.450753	6.3845
92677_s_at	12393	"Runx2"	RUNX2	34.8698	4.56723e-06	0.0911408	3.44057	0.338904	10.3051
92852_at	14268	"Fn1"	FN1	34.8696	4.56766e-06	0.0945166	2.77158	0.509958	10.1737
98593_at	12764	"Cmas"	CMAS	34.8602	4.58686e-06	0.103883	4.5826	0.786469	10.9456
162096_at		""		34.8426	4.62284e-06	0.099735	4.50942	0.22985	7.0534
102283_at	21844	"Tiam1"		34.8307	4.64759e-06	0.113619	2.76585	0.605374	8.5323
100342_i_at	22142	"Tuba1"	0	34.8226	4.6644e-06	0.110489	2.8705	0.497253	13.4985
103924_at	52123	"Agpat5"	AGPAT5	34.8079	4.69505e-06	0.0959547	4.48603	0.780713	10.2582
160189_at	71207	"Nudt4"		34.7762	4.76188e-06	0.0986875	6.35804	0.152283	8.6953
160234_at	230484	"Usp1"	USP1	34.7708	4.77332e-06	0.11383	3.09668	0.671349	9.016
98960_s_at	26879	"B3galnt1"	B3GALNT1	34.7409	4.83729e-06	0.0925447	2.88553	0.480259	7.3184
93827_at	56720	"Tdo2"	TDO2	34.705	4.91532e-06	N/A	1.15459	0.261753	N/A
93092_at	14998	"H2-DMa"	HLA-DMA	34.6649	5.00397e-06	0.0914957	3.11328	0.611567	10.3765
101112_g_at	11848	"Rhoa"	RHOA	34.6424	5.05444e-06	0.106728	2.92288	0.3916	10.969
160179_at	69981	"Tmem3a"	TMEM30A	34.5796	5.19791e-06	0.128779	2.79576	0.655632	8.4875
98598_at	97714	"C78891"		34.5615	5.23991e-06	0.0959037	5.59552	0.160124	5.5364
102755_at	16429	"Itlna"	ITLN1	34.5611	5.24071e-06	0.149414	3.16002	0.203483	8.1751
103273_s_at	20927	"Abcc8"	ABCC8	34.5545	5.25636e-06	0.101886	3.32209	0.679236	7.6163
95065_at	18041	"Nfs1"	NFS1	34.528	5.3187e-06	0.103252	3.20293	0.661745	10.0744
94829_at	70397	"Tmem7"	TMEM70	34.5192	5.33954e-06	0.107125	3.87424	0.284817	10.4615
96784_at	68743	"Anln"	ANLN	34.5059	5.37128e-06	0.106327	4.08889	0.278138	7.8189
93444_at	53314	"Batf"	BATF	34.4625	5.47621e-06	0.0882674	8.02514	0.112909	9.2439
93486_at	26457	"Slc27a1"	SLC27A1	34.4482	5.51111e-06	0.0996161	4.47369	0.224122	9.9174
161249_at	11764	"Ap1b1"	AP1B1	34.4018	5.6262e-06	0.118265	6.02712	0.163923	8.1108
95588_at	17117	"Amacr"	AMACR	34.3749	5.69383e-06	0.0966189	2.95624	0.598053	8.42
95020_at	16423	"Cd47"	CD47	34.3292	5.81081e-06	0.0862305	3.12846	0.564039	10.3351
162039_f_at	24044	"Scamp2"	SCAMP2	34.317	5.84252e-06	0.0920169	6.1579	0.137296	8.1191
96154_at	19703	"Renbp"		34.3126	5.85414e-06	0.085071	2.99864	0.445682	8.9196
160682_at	381280	"64376D22Rik"	0	34.2786	5.94338e-06	0.112962	5.73742	0.167732	8.9029
103080_at	56045	"Samhd1"	SAMHD1	34.2673	5.97319e-06	0.096141	2.816	0.523268	8.4794
160882_at	18294	"Ogg1"	OGG1	34.2327	6.06589e-06	0.108866	4.50612	0.224977	8.7116
104447_r_at	66768	"4933428G9Rik"	C4orf28	34.2236	6.09065e-06	0.116582	3.145	0.699375	6.629
95552_at	13370	"Dio1"	DIO1	34.2025	6.14801e-06	N/A	1.4055	0.658199	N/A
161056_at	381990	"Gm113"	ZBTB2	34.1857	6.194e-06	0.0846869	6.77692	0.0937972	8.498
96019_at	19027	"Sypl"	SYPL1	34.184	6.19878e-06	0.101263	5.10424	0.191089	10.7129
95288_i_at	108686	"A4316J12Rik"	KIAA1212	34.1731	6.22881e-06	0.111769	3.95588	0.742397	6.9751
162469_r_at	66445	"Cyc1"	CYC1	34.1498	6.29389e-06	0.0794354	10.5542	0.902789	13.3104
162362_f_at	21923	"Tnc"		34.1382	6.32635e-06	0.169516	2.59587	0.634713	5.9649
92820_at	53376	"Usp2"	USP2	34.1224	6.3711e-06	0.115845	4.797	0.207731	10.0146
160391_at	76267	"Fads1"	FADS1	34.1206	6.37602e-06	0.0811374	3.1134	0.573201	10.6613
94549_at	66868	"Mfsd1"	MFSD1	34.1075	6.41335e-06	0.0865888	3.12547	0.425266	9.688
96214_at		""		34.0342	6.62583e-06	0.0919124	4.13757	0.267193	8.6949
92399_at	12394	"Runx1"	RUNX1	34.0289	6.64144e-06	0.122252	2.68001	0.607304	7.3516
97368_at	11640	"Akap1"	AKAP1	34.0282	6.64344e-06	0.0812756	7.57069	0.104191	10.3417
96870_at	11429	"Aco2"	ACO2	34.0144	6.68453e-06	0.0918099	3.03472	0.582587	13.3066
102718_at	12774	"Ccr5"	CCR5	34.0067	6.70732e-06	0.137078	2.97231	0.714602	6.2413
104435_at	242050	"Igsf1"	IGSF10	33.9655	6.83153e-06	0.116034	4.94635	0.800614	10.5255
98059_s_at	16905	"Lmna"	LMNA	33.9642	6.83522e-06	0.0883338	2.80746	0.474507	11.2643
94152_at	20770	"Spt1"		33.9213	6.96694e-06	0.129071	2.71272	0.640318	5.8062
161120_r_at	233870	"Tufm"	TUFM	33.9051	7.01731e-06	0.0955079	4.4418	0.249438	9.6532
160626_at	17876	"Myef2"	MYEF2	33.9032	7.02317e-06	0.0921549	3.18872	0.611559	9.1099
102112_s_at		""		33.8092	7.32295e-06	0.0964871	5.20785	0.17892	9.9022
96719_i_at	19293	"Pvalb"	PVALB	33.7972	7.36208e-06	0.113364	3.03682	0.65503	13.1645
96748_i_at	238257	"Tmem3b"	TMEM30B	33.7946	7.37039e-06	0.0941466	2.77117	0.54717	7.2032
161737_at	217109	"Utp18"	UTP18	33.7908	7.38285e-06	0.0886253	6.72504	0.125132	8.1173
93009_at	14863	"Gstm2"	GSTM2	33.7795	7.41991e-06	0.109238	5.56455	0.175973	8.4191
162425_f_at	54131	"Irf3"	IRF3	33.7743	7.43726e-06	0.0983542	5.71444	0.14764	5.8833
92477_at	20729	"Spin"	SPIN	33.7575	7.49306e-06	0.0778007	8.52985	0.898343	10.6908
98518_f_at	74175	"232G24Rik"	C1orf42	33.7564	7.4966e-06	0.487035	1.70384	0.708855	7.347
99056_at	13180	"Pcbd1"	PCBD1	33.7555	7.49974e-06	0.0959952	5.25325	0.815136	9.3649
96626_at	233870	"Tufm"	TUFM	33.7517	7.51224e-06	0.114671	4.18545	0.749741	9.7439
97562_r_at	22324	"Vav1"	VAV1	33.7416	7.54616e-06	0.113633	4.43564	0.774223	10.9328
94304_at	11749	"Anxa6"	ANXA6	33.7322	7.57756e-06	0.0904295	3.20361	0.379759	10.9344
103608_at	69955	"Fars2"	FARS2	33.6993	7.68903e-06	0.124849	2.69565	0.62397	9.7188
93691_s_at	14783	"Grb1"	GRB10	33.6987	7.69119e-06	0.104612	4.1051	0.736859	9.0697
98582_at	15233	"Hgd"	HGD	33.644	7.88027e-06	N/A	0.711283	0.361376	N/A
103887_at	20202	"S1a9"	S100A9	33.629	7.93288e-06	0.169619	2.56602	0.683722	7.7467
100306_at	212772	"277P21Rik"		33.6239	7.95087e-06	0.110944	3.03459	0.653696	6.9017
102095_f_at	94214	"Spock2"		33.607	8.01091e-06	0.0981218	2.70748	0.536739	6.9282
102892_at	16498	"Kcnab2"	KCNAB2	33.5202	8.32577e-06	0.15061	2.68806	0.58665	7.5579
161329_f_at	12345	"Capzb"	CAPZB	33.5077	8.37178e-06	N/A	0.768348	0.615032	N/A
104761_at	71914	"Antxr2"	ANTXR2	33.4618	8.54406e-06	0.0990441	2.76996	0.489627	8.4511
96110_at	12408	"Cbr1"	CBR1	33.4544	8.57227e-06	0.0977922	2.80231	0.553861	9.4278
161261_f_at	15492	"Hsd3b1"	HSD3B2	33.4362	8.64195e-06	0.237227	2.55428	0.792617	6.0482
160145_at	69036	"1811M1Rik"	0	33.3771	8.87163e-06	N/A	1.28876	0.70606	N/A
103472_at	407814	"BC53393"		33.3512	8.97402e-06	0.113522	2.84827	0.620256	5.4527
98085_f_at	57080	"Gtf2ird1"	GTF2IRD1	33.3344	9.04128e-06	N/A	3.30773	0.305932	N/A
95530_at	83602	"Gtf2a1"	GTF2A1	33.2747	9.28379e-06	N/A	0.479495	0.648713	N/A
93603_at	18100	"Mrpl4"	MRPL40	33.2732	9.28996e-06	0.0871322	3.0728	0.427777	9.0789
93981_at	18791	"Plat"	PLAT	33.2675	9.31345e-06	N/A	0.439335	0.458519	N/A
95927_f_at	70434	"26121A13Rik"		33.2617	9.33757e-06	0.100595	3.13228	0.638926	8.135
94326_r_at	68565	"Mrps18a"	MRPS18A	33.243	9.41514e-06	N/A	1.24415	0.242635	N/A
98993_at	26931	"Ppp2r5c"	PPP2R5C	33.2396	9.42954e-06	0.125236	5.47226	0.830192	11.699
93774_at	66494	"261524G7Rik"	0	33.2138	9.53783e-06	0.105334	2.99985	0.619691	9.37
93196_at	52348	"Vps37a"	VPS37A	33.2017	9.58924e-06	0.0999097	6.50567	0.131432	5.5982
98498_at	12369	"Casp7"	CASP7	33.1057	1.00061e-05	0.0894351	7.04927	0.118363	8.0235
92959_at	14302	"Frk"	FRK	33.0297	1.03487e-05	0.130076	4.89253	0.0836767	5.7361
99511_at	18751	"Prkcb1"	PRKCB1	32.9997	1.04874e-05	0.194836	2.52829	0.692249	7.4503
102712_at	20210	"Saa3"		32.9767	1.05947e-05	0.150392	3.2592	0.795369	9.2839
94722_f_at	22301	"V2r1"		32.9722	1.06159e-05	0.100656	5.24793	0.169838	7.4256
92450_at	20498	"Slc12a4"	SLC12A4	32.9709	1.06219e-05	0.086238	2.93278	0.52255	10.2547
160970_at	18286	"Odf2"	ODF2	32.9654	1.0648e-05	0.0972139	3.42947	0.653488	8.4534
101892_f_at	14339	"Fts"	FTS	32.9418	1.07597e-05	0.112062	5.91156	0.844965	9.2923
AFFX-MURINE_B2_at		""		32.9334	1.07999e-05	N/A	3.60658	0.619284	N/A
102208_at	54613	"St3gal6"	ST3GAL6	32.9231	1.08491e-05	0.0956872	2.76358	0.499175	8.5835
97088_at		""		32.8478	1.12172e-05	N/A	0.322042	0.333229	N/A
97692_at	15560	"Htr2c"		32.824	1.13358e-05	0.182488	2.89008	0.787059	5.4618
98457_at	54403	"Slc4a4"	SLC4A4	32.8154	1.1379e-05	0.113378	3.09551	0.671763	8.2321
97487_at	20720	"Serpine2"	SERPINE2	32.8101	1.14061e-05	0.100861	2.70854	0.464797	9.5446
98061_at	66911	"Nudt16l1"	NUDT16L1	32.8082	1.14156e-05	0.0999019	9.23533	0.892076	10.3904
93921_at	224727	"Bat3"	BAT3	32.8062	1.14257e-05	0.095613	6.31061	0.122087	8.9334
99870_at	226778	"Mark1"	MARK1	32.8039	1.14375e-05	0.10804	2.84825	0.601454	7.06
102791_at	16913	"Psmb8"	PSMB8	32.7991	1.14617e-05	0.0959046	3.49522	0.360497	8.5181
93402_i_at	11798	"Birc4"		32.7245	1.18462e-05	0.000190235	51.1018	0.992276	9.9659	*
97458_at	14688	"Gnb1"	GNB1	32.6711	1.21299e-05	0.104234	2.69166	0.545002	11.3538
93043_at	20320	"Nptn"	NPTN	32.6471	1.22592e-05	0.0963988	5.41363	0.840989	11.7594
101011_at	12464	"Cct4"	CCT4	32.6279	1.23636e-05	0.0995766	6.56834	0.876647	12.2346
160451_at	225363	"Etf1"		32.5909	1.25677e-05	0.105376	7.22856	0.132101	9.4122
96790_f_at	319625	"Galm"	GALM	32.5738	1.2663e-05	0.0883295	2.86491	0.5281	8.627
92906_at	13841	"Epha7"	EPHA7	32.5425	1.284e-05	0.290307	2.40752	0.766822	7.2313
162281_at	110196	"Fdps"	FDPS	32.5356	1.2879e-05	0.104051	3.07668	0.372025	6.6903
101947_at	54194	"Akap8l"	AKAP8L	32.5324	1.28975e-05	0.101279	7.67451	0.87806	10.661
102113_f_at	22122	"Tsta3"	TSTA3	32.4666	1.3278e-05	0.0922505	2.8883	0.44946	10.7915
93041_at	17217	"Mcm4"	MCM4	32.4586	1.33252e-05	0.140206	2.58884	0.595408	8.7572
95032_at	233406	"Prc1"	PRC1	32.4524	1.33616e-05	0.109611	2.68898	0.577135	8.7547
97943_at	12338	"Capn6"		32.4416	1.34259e-05	0.118849	2.73144	0.617812	9.3563
161618_r_at		""		32.4335	1.3474e-05	0.113767	4.05331	0.251941	9.5849
161454_r_at	671051	""		32.4306	1.34911e-05	0.0973882	3.6944	0.282042	9.0724
97557_at	30933	"Tor2a"	TOR2A	32.3346	1.40759e-05	0.0919929	3.00252	0.426578	8.9693
92740_at	16019	"Igh-6"	IGHM	32.2877	1.43708e-05	0.238095	2.37524	0.636531	5.6432
92487_at	20680	"Sox7"	SOX7	32.26	1.45475e-05	0.0912283	3.00294	0.481009	9.0564
161430_at	50907	"Preb"	PREB	32.2309	1.4736e-05	0.102849	6.00829	0.148806	6.931
102793_at	16703	"Krtap8-1"	KRTAP8-1	32.2281	1.47542e-05	N/A	1.87621	0.818598	N/A
160128_at	66904	"Pccb"	PCCB	32.1845	1.50411e-05	N/A	0.289318	0.592584	N/A
97159_at	11634	"Aire"	AIRE	32.1093	1.55487e-05	0.123724	3.98787	0.185748	8.4698
95887_at	20652	"Soat1"	SOAT1	32.0751	1.57853e-05	0.102134	2.71119	0.549836	6.3798
104143_at	56358	"Copz2"	COPZ2	32.0726	1.58029e-05	0.0866033	2.88671	0.465372	9.6739
104585_at	224912	"Crb3"	CRB3	32.0375	1.60495e-05	0.105266	5.42476	0.171925	9.9308
161469_r_at	11409	"Acads"	ACADS	31.9452	1.67169e-05	0.111567	4.02222	0.2607	10.0428
98623_g_at	16002	"Igf2"	IGF2	31.9288	1.68384e-05	0.126043	2.88954	0.65512	12.5135
92688_at	11432	"Acp2"	ACP2	31.8779	1.7221e-05	0.13184	7.27312	0.865579	9.8731
98946_at	78889	"Wsb1"	WSB1	31.8665	1.73076e-05	0.104518	2.77984	0.434587	9.3038
162350_at	223658	"D331F17Rik"		31.8559	1.73885e-05	N/A	0.468109	0.67273	N/A
101966_s_at	24017	"Rnf13"	RNF13	31.8358	1.75434e-05	0.101985	7.50673	0.121908	7.9695
97560_at	19156	"Psap"	PSAP	31.8121	1.77278e-05	0.107463	2.88022	0.397552	7.6751
93482_at	107589	"Mylk"	MYLK	31.8064	1.77727e-05	0.0985743	5.97145	0.847992	12.1161
93179_at	96957	"Tmem62"	TMEM62	31.7734	1.80332e-05	0.102574	3.21576	0.66074	7.9235
97220_at	56088	"Dscr2"	DSCR2	31.7567	1.81663e-05	0.102235	2.71311	0.554468	9.8812
98936_at	20226	"Sars"	SARS	31.7412	1.82911e-05	N/A	0.20212	0.360164	N/A
100595_at	19244	"Ptp4a2"	PTP4A2	31.7408	1.82943e-05	N/A	0.17802	0.640791	N/A
95940_f_at	223433	"BC52328"	FAM105A	31.6891	1.87158e-05	0.101732	2.83439	0.500549	7.0572
103793_at	78388	"Mvp"	MVP	31.6795	1.87953e-05	0.118693	5.46008	0.16811	9.1122
93887_at	17475	"Mpdz"	MPDZ	31.6506	1.90368e-05	0.0960272	7.11183	0.118825	7.2363
95358_at	18718	"Pip5k2a"	PIP5K2A	31.6257	1.92463e-05	0.0924066	2.89659	0.484183	9.146
100307_at	18032	"Nfix"	NFIX	31.5879	1.95697e-05	0.0907356	2.80965	0.472463	8.1335
94447_at	406220	"Krt77"	KRT77	31.5697	1.97271e-05	0.463582	1.78463	0.70658	6.5222
93769_at	66147	"Necap2"	NECAP2	31.5681	1.97417e-05	0.0981736	2.87576	0.430511	9.9556
103918_at	57738	"Slc15a2"	SLC15A2	31.5596	1.98157e-05	0.140414	2.84064	0.686135	7.5988
92306_at	18422	"Ott"		31.5569	1.9839e-05	0.34785	2.20057	0.742859	5.9079
98759_f_at	22142	"Tuba1"	0	31.5215	2.0151e-05	N/A	3.39976	0.613042	N/A
101783_i_at		""		31.4876	2.04545e-05	0.110813	4.62733	0.178614	6.9547
94002_at	26965	"Cul1"	CUL1	31.4596	2.07081e-05	0.0619916	10.2446	0.933153	11.542
99461_at	15163	"Hcls1"	HCLS1	31.4569	2.07323e-05	0.091365	2.86582	0.464144	8.6995
94972_at	56878	"Rbms1"	RBMS1	31.4301	2.0979e-05	0.110836	5.53065	0.168824	9.436
103237_at	17121	"Mxd3"	MXD3	31.4194	2.10775e-05	0.109683	5.42011	0.168743	10.099
161465_r_at		""		31.4171	2.10993e-05	N/A	2.71535	0.428822	N/A
95513_at	58523	"Statip1"	STATIP1	31.4095	2.117e-05	0.104842	2.81892	0.582151	7.263
160558_at	11652	"Akt2"	AKT2	31.386	2.13902e-05	0.099501	2.65113	0.488375	11.0463
96068_at	66541	"Immp1l"	IMMP1L	31.3736	2.15074e-05	0.100048	2.64854	0.524158	9.7917
104092_at	170707	"Usp48"	USP48	31.3452	2.17773e-05	0.0904197	2.83443	0.539272	9.8519
96272_at	19268	"Ptprf"	PTPRF	31.3179	2.20413e-05	0.101259	3.71758	0.320952	9.1281
98500_at	17082	"Il1rl1"	IL1RL1	31.1933	2.32839e-05	0.108763	2.79516	0.536462	5.7463
104528_at	29805	"Znhit2"	ZNHIT2	31.1754	2.34675e-05	N/A	1.64092	0.156348	N/A
101213_at	11837	"Arbp"		31.1409	2.38261e-05	N/A	2.66347	0.38785	N/A
160397_at	24010	"Ik"	IK	31.1407	2.38288e-05	0.111066	5.22786	0.832492	9.5281
100290_f_at	230376	"623416J2Rik"	FAM29A	31.0992	2.4267e-05	0.12925	2.92265	0.678216	6.961
94516_f_at	18619	"Penk1"	PENK	30.9973	2.53789e-05	0.109041	2.77886	0.581737	10.3852
92838_at	14086	"Fscn1"	FSCN1	30.9653	2.57389e-05	0.116473	4.58695	0.785645	12.3801
100566_at	16011	"Igfbp5"	IGFBP5	30.9599	2.58003e-05	0.114842	4.20548	0.729755	12.4508
96560_at	17920	"Myo6"	MYO6	30.877	2.67578e-05	0.0978868	2.74808	0.519586	8.2649
161948_f_at		""		30.8638	2.69128e-05	0.111851	2.78038	0.592154	7.1779
101376_at	16700	"Krtap6-1"		30.8521	2.70523e-05	N/A	1.14648	0.195848	N/A
94954_at	52206	"Anapc4"	ANAPC4	30.8515	2.70591e-05	0.0997759	3.55357	0.679989	11.0066
103101_at	21357	"Tarbp2"	TARBP2	30.7919	2.77767e-05	N/A	1.16056	0.248594	N/A
98544_at	14923	"Guk1"	GUK1	30.7846	2.78661e-05	0.096615	3.3011	0.62588	10.2556
96348_at	66853	"Pnpla2"	PNPLA2	30.7822	2.78951e-05	0.0928964	2.77591	0.484311	11.4889
92656_at	193736	"Zbtb12"	ZBTB12	30.7817	2.79013e-05	N/A	0.299628	0.342735	N/A
[truncated: 864 more rows]

## Sheet: matching criteria in manuscript
Affy Probe ID	Entrez gene ID	Gene Symbol	Human Ortholog	likelihood statistic -2logλ	Estimated p-value	Maximum overlap, A (N/A for nested components)	Standardized distance between means, D	Mixture parameter, π1	log RMA expression threshold, XT
100002_at	16426	"Itih3"	ITIH3	202.855	0	0.00998028	6.47019	0.763439	8.6801
100003_at	20190	"Ryr1"	RYR1	222.064	0	0.00757368	25.9785	0.817599	10.455
100009_r_at	20674	"Sox2"	SOX2	379.366	0	0.000785184	10.6508	0.664157	7.916
100012_at	16792	"Laptm5"	LAPTM5	133.944	0	0.0207142	5.9534	0.686174	11.2869
100021_at	11435	"Chrna1"	CHRNA1	107.427	0	0.00981041	18.5954	0.889476	8.0188
100026_at	12035	"Bcat1"	BCAT1	132.359	0	0.0141815	10.6519	0.79799	10.8247
100044_at	18417	"Cldn11"	CLDN11	365.344	0	0.000702661	9.70812	0.705914	7.2203
100047_at	20614	"Snap25"	SNAP25	687.32	0	3.14335e-06	75.4712	0.770622	10.7011
100051_at	13830	"Stom"	STOM	121.864	0	0.0235773	6.27313	0.302463	10.8381
100068_at	11668	"Aldh1a1"	ALDH1A1	109.493	0	0.0298803	15.1518	0.835513	13.0365
100099_at	20597	"Smpd1"	SMPD1	102.82	0	0.0327734	10.8806	0.194528	10.8063
100122_at	14697	"Gnb5"	GNB5	105.682	0	0.0276357	6.59125	0.759676	9.0615
100127_at	12904	"Crabp2"	CRABP2	116.652	0	0.03495	4.01805	0.556532	6.444
100131_at	20394	"Scg5"	SCG5	392.692	0	0.000417737	18.8329	0.75052	7.9637
100139_at	30052	"Pcsk1n"		231.16	0	0.00459432	9.24341	0.742924	9.8181
100153_at	17967	"Ncam1"	NCAM1	117.308	0	0.0408758	3.73641	0.601849	9.7377
100272_at	20592	"Jarid1d"		137.179	0	0.0143068	10.6386	0.797765	8.1449
100333_at	20209	"Saa2"		163.52	0	0.0116947	11.8106	0.777702	9.722
100381_at	11459	"Acta1"	ACTA1	459.913	0	0.00138706	19.6382	0.652749	12.3663
100397_at	22177	"Tyrobp"	TYROBP	138.591	0	0.0155518	8.76641	0.766927	10.4392
100398_at	16568	"Kif3a"		135.398	0	0.0143671	17.5878	0.841473	9.1361
100406_at	19259	"Ptpn5"	PTPN5	309.719	0	0.00135095	26.7764	0.804851	9.352
100436_at	18405	"Orm1"	ORM1	173.986	0	0.00383648	18.8571	0.854225	7.1778
100437_g_at	18405	"Orm1"	ORM1	113.789	0	0.00795771	29.0581	0.901085	11.2781
100441_s_at	11733	"Ank1"	ANK1	167.173	0	0.0141301	9.78382	0.742448	9.0031
100453_at	12323	"Camk2b"	CAMK2B	148.258	0	0.0218048	4.43904	0.601018	10.7353
100455_at	20616	"Snap91"	SNAP91	409.779	0	0.000219027	11.6137	0.737573	7.1527
100458_at	17957	"Napb"	NAPB	182.956	0	0.00638642	15.7536	0.813856	8.2744
100470_at	26414	"Mapk1"	MAPK10	164.271	0	0.0327056	4.35746	0.630587	8.035
100505_at	19762	"Rit2"	RIT2	638.804	0	2.568e-06	51.3975	0.770672	7.3992
100510_at	104069	"Sncb"	SNCB	146.817	0	0.0047254	20.8791	0.874441	10.7018
100536_at	17433	"Mobp"	MOBP	614.182	0	1.05025e-05	90.5963	0.801891	10.3897
100554_at	54132	"Pdlim1"	PDLIM1	114.664	0	0.0361227	7.83528	0.266775	9.137
100569_at	12306	"Anxa2"	ANXA2	116.785	0	0.055722	5.58883	0.599172	12.8169
100605_at	22004	"Tpm2"	TPM2	250.145	0	0.00552878	29.8641	0.818258	12.0432
100611_at	17105	"Lyzs"		154.773	0	0.048181	8.86382	0.307539	8.0032
100612_at	20133	"Rrm1"	RRM1	102.676	0	0.0304538	6.67643	0.745328	9.9859
100614_at	17189	"Mb"	MB	325.685	0	0.00142382	11.7681	0.717714	9.3449
100615_at		""		130.249	0	0.0164619	11.6028	0.804192	8.2414
100683_r_at	545847	""		108.111	0	0.0234648	8.54298	0.788188	10.0427
100876_at	235180	"Fez1"	FEZ1	152.209	0	0.0126005	42.6578	0.881609	11.9222
100877_at	67705	"18158I24Rik"		89.9094	0	0.0327661	9.05878	0.196669	9.5715
100879_at	11474	"Actn3"	ACTN3	212.303	0	0.00749372	19.5426	0.804486	11.5994
100882_at	13214	"Defb1"	DEFB1	143.344	0	0.00392262	25.1643	0.891563	8.0834
100896_at	12299	"Cacng1"	CACNG1	297.701	0	0.00351763	109.095	0.867046	11.5847
100921_at	21954	"Tnni3"	TNNI3	127.602	0	0.0257577	5.12216	0.695459	9.1121
100924_at	14462	"Gata3"	GATA3	100.895	0	0.0141889	34.9174	0.906141	9.6152
100928_at	14115	"Fbln2"		124.014	0	0.0295408	3.99928	0.542397	9.7923
100944_at	107350	"AW1121"		89.6547	0	0.0516244	5.51668	0.352029	7.6503
100948_at	11732	"Ank"	ANKH	100.63	0	0.0389605	4.99778	0.380548	10.0287
100955_at	67196	"Ube2t"	UBE2T	119.328	0	0.018112	9.58656	0.805467	8.0015
100956_at	16591	"Kl"	KL	125.58	0	0.0120655	11.9242	0.843526	6.5013
100973_i_at	20301	"Ccl27"	CCL27	112.993	0	0.0203546	9.31991	0.799993	8.6841
100997_at	13346	"Des"	DES	262.808	0	0.006668	17.4917	0.753266	11.7261
101019_at	13032	"Ctsc"	CTSC	130.53	0	0.0249387	4.3328	0.553646	8.5568
101020_at	13032	"Ctsc"	CTSC	129.844	0	0.022768	5.44875	0.646298	7.4885
101028_i_at	11464	"Actc1"	ACTC1	235.807	0	0.00826743	5.44393	0.616621	7.7096
101029_f_at	11464	"Actc1"	ACTC1	175.057	0	0.0202591	17.132	0.793168	12.6714
101048_at	19264	"Ptprc"	PTPRC	91.7144	0	0.0529282	3.55675	0.619524	6.6057
101054_at	16149	"Cd74"	CD74	206.585	0	0.0234861	7.76021	0.396449	10.0781
101058_at	11722	"Amy1"	AMY1A	112.095	0	0.0379274	3.70285	0.56553	7.2842
101063_at	21924	"Tnnc1"	TNNC1	194.543	0	0.0149081	4.81083	0.635228	8.8369
101071_at	17888	"Myh6"	MYH6	188.315	0	0.00388831	14.5788	0.833744	8.1145
101089_at	53318	"Pdlim3"	PDLIM3	122.602	0	0.0228683	17.3486	0.838095	10.9939
101090_at	14118	"Fbn1"	FBN1	107.187	0	0.0551251	7.6006	0.272104	8.3265
101093_at	12826	"Col4a1"	COL4A1	140.637	0	0.0199138	6.99682	0.306825	10.3406
101095_at	17150	"Mfap2"	MFAP2	98.5309	0	0.0320542	5.4765	0.6783	9.4834
101099_at	18196	"Nsg1"	0	330.479	0	0.00112446	29.646	0.80241	8.3219
101107_at	12321	"Calu"	CALU	104.94	0	0.0307315	4.64769	0.399537	10.0341
101108_at	50927	"Nasp"		95.9305	0	0.0638032	3.72554	0.719304	7.0586
101128_at	12292	"Cacna1s"	CACNA1S	164.246	0	0.00989986	21.7657	0.842364	9.5843
101130_at	12843	"Col1a2"	COL1A2	138.054	0	0.0325247	10.6149	0.755284	12.8562
101289_f_at	13646	"Klk1b22"		99.6468	0	0.00680708	26.5859	0.914162	10.0964
101297_at	19264	"Ptprc"	PTPRC	139.917	0	0.0132066	12.1132	0.808305	6.0517
101394_at	24053	"Sgcg"		229.138	0	0.00511946	11.994	0.753326	8.1775
101412_at	20408	"Sh3gl3"	SH3GL3	254.338	0	0.00364967	10.7508	0.728522	9.3022
101419_at	22153	"Tubb4"	TUBB4	299.36	0	0.00120589	89.0331	0.873769	12.8512
101420_at	22348	"Slc32a1"	SLC32A1	390.011	0	0.000205277	29.4391	0.805733	8.4355
101451_at	18616	"Peg3"	PEG3	96.1729	0	0.0292797	16.9682	0.857196	11.6501
101461_f_at	18744	"Pja1"		142.427	0	0.0287751	7.33517	0.68217	12.3465
101467_at	20203	"S1b"	S100B	337.946	0	0.00128039	33.2667	0.803078	9.062
101468_at	18636	"Cfp"		93.019	0	0.0309537	7.56317	0.798742	7.7734
101480_at	54152	"Dnalc4"	DNAL4	93.4408	0	0.0318272	7.43296	0.774584	10.0527
101501_r_at	16210	"Impact"	IMPACT	90.6023	0	0.0269137	9.76491	0.839044	7.7942
101521_at	11799	"Birc5"	BIRC5	102.591	0	0.0325559	5.6803	0.711294	7.924
101539_f_at	104158	"Ces3"	CES3	147.988	0	0.028061	4.2356	0.573095	7.9664
101566_f_at	17840	"Mup1"		167.084	0	0.0225771	4.28456	0.644263	6.3781
101629_s_at	56216	"Stx1b2"	STX1B2	101.969	0	0.00633778	30.5048	0.916283	6.2298
101680_at	26451	"Rpl27a"	RPL27A	212.282	0	0.00367039	22.5743	0.16569	9.8681
101701_at	12564	"Cdh8"	CDH8	149.552	0	0.00977647	16.1969	0.836132	6.3722
101732_at	18690	"Phxr5"		282.139	0	0.00639707	27.7938	0.784712	11.29
101753_s_at	17105	"Lyzs"		153.876	0	0.0230383	4.27224	0.530476	9.9867
101770_i_at	192164	"Pcdha12"	PCDHA13	167.239	0	0.0100783	12.0748	0.788084	7.6862
101853_f_at	12628	"Cfh"	CFH	94.3291	0	0.0253173	9.3902	0.818781	8.4177
101878_at	669118	""		110.05	0	0.0466829	3.68897	0.625938	6.2948
101884_at	434794	"Xlr4a"		105.804	0	0.00888503	19.7129	0.89461	7.2724
101903_at	12180	"Smyd1"	SMYD1	252.364	0	0.00363591	9.54536	0.720319	8.7741
101912_at	66107	"111G2Rik"		136.434	0	0.00955281	17.6423	0.85527	9.6067
101975_at	13386	"Dlk1"	DLK1	130.534	0	0.0217132	6.16511	0.720199	10.7715
101980_at	20024	"Sub1"	SUB1	128.526	0	0.01323	12.0854	0.820323	8.9516
101990_at	16832	"Ldhb"	LDHB	125.447	0	0.0277654	4.09582	0.514595	10.1795
101993_at	21923	"Tnc"		129.762	0	0.0110389	14.5087	0.845559	9.668
102009_at	76884	"Cyfip2"	CYFIP2	214.893	0	0.007488	9.47678	0.714321	10.3698
102038_at	16924	"Lnx1"	LNX1	98.5594	0	0.0338025	5.55307	0.70554	6.1575
102041_at	17930	"Myom2"	MYOM2	302.18	0	0.00202219	9.81752	0.702413	8.8847
102048_at	107765	"Ankrd1"	ANKRD1	418.802	0	0.000313623	9.54011	0.687559	7.3445
102049_at	27273	"Pdk4"	PDK4	165.02	0	0.0256071	4.47764	0.577998	9.1719
102059_at	66257	"Nicn1"	NICN1	91.9091	0	0.0265476	8.64893	0.813606	10.4231
102061_at	17349	"Mlf1"	MLF1	137.727	0	0.0380598	5.3779	0.433459	6.7543
102063_at	18607	"Pdpk1"	PDPK1	167.181	0	0.00553946	34.5693	0.879254	9.4063
102101_f_at		""		185.023	0	0.00600485	15.9624	0.818368	9.631
102105_f_at	19215	"Ptgds"	PTGDS	158.991	0	0.0164798	9.97366	0.746383	12.5022
102156_f_at	16114	"Igk-V28"		248.157	0	0.00279338	12.6362	0.772185	8.6293
102209_at	18018	"Nfatc1"	NFATC1	112.392	0	0.0287713	5.07005	0.388676	8.0251
102213_at	22437	"Cmya1"	CMYA1	190.107	0	0.00851003	9.90747	0.743588	10.0192
102234_at		""		156.263	0	0.0117719	19.2238	0.835493	9.1252
102296_at	18549	"Pcsk2"	PCSK2	158.868	0	0.010258	10.0611	0.779568	10.3149
102304_f_at	22719	"Zfp61"		152.542	0	0.0178918	5.21184	0.616721	7.8756
102305_at	171469	"Gpr37l1"	GPR37L1	178.541	0	0.00688791	14.6413	0.80793	10.0186
102314_at	20528	"Slc2a4"	SLC2A4	118.347	0	0.0212205	8.94793	0.786866	10.7913
102342_at	18195	"Nsf"	NSF	157.248	0	0.00698816	33.0559	0.87817	11.8571
102344_s_at	21401	"Tcea3"	TCEA3	101.192	0	0.0290853	7.98849	0.777479	8.6616
102353_at	16414	"Itgb2"	ITGB2	186.439	0	0.0106624	6.41052	0.691107	8.1144
102389_s_at	14432	"Gap43"	GAP43	341.319	0	0.000979897	32.9441	0.807359	9.1509
102405_at	17136	"Mag"	MAG	120.363	0	0.00785623	19.7806	0.880532	10.0692
102426_at	12372	"Casq1"	CASQ1	261.704	0	0.00439272	7.03721	0.677847	10.855
102571_at	14623	"Gjb6"	GJB6	103.51	0	0.0184992	12.8767	0.848979	8.9541
102653_at	20191	"Ryr2"	RYR2	274.003	0	0.00409299	6.89228	0.711784	7.2302
102677_at	14570	"Arhgdig"	ARHGDIG	89.7596	0	0.0321624	8.63867	0.79984	9.5607
102700_at	21375	"Tbr1"	TBR1	183.667	0	0.00257436	64.1951	0.905054	9.5397
102704_at	11829	"Aqp4"	AQP4	200.134	0	0.0126422	21.1708	0.804221	9.6095
102715_at	13865	"Nr2f1"	NR2F1	134.616	0	0.012774	11.6793	0.811958	7.6398
102726_at	21333	"Tac1"	TAC1	227.306	0	0.00354975	16.7742	0.805403	8.0463
102727_at	12064	"Bdnf"	BDNF	138.795	0	0.0239895	5.1866	0.649949	8.0213
102735_at	21778	"Tex9"	TEX9	138.613	0	0.0169141	8.09142	0.741199	6.5563
102749_at	12865	"Cox7a1"	COX7A1	99.2474	0	0.0390882	4.75138	0.698704	7.7613
102808_at	20266	"Scn1b"	SCN1B	102.93	0	0.0299768	7.49416	0.758781	10.3623
102819_at	17954	"Nap1l2"		327.494	0	0.000836692	11.1449	0.770098	7.3592
102852_at	12558	"Cdh2"	CDH2	131.614	0	0.0247014	4.55452	0.43334	8.1371
102859_at	52250	"Reep1"	REEP1	102.103	0	0.0528261	8.06365	0.747747	11.5937
102936_at	675709	""		107.997	0	0.0246209	9.76137	0.795293	10.4345
102967_at	14545	"Gdap1"	GDAP1	396.442	0	0.000912542	27.6252	0.758579	9.0829
102990_at	12825	"Col3a1"		175.219	0	0.0147638	5.88827	0.635581	8.0106
103031_g_at	13429	"Dnm1"	DNM1	310.833	0	0.00266824	33.9936	0.803587	13.1564
103059_at	17178	"Fxyd3"		225.092	0	0.0048372	8.51186	0.774744	9.4637
103061_at	14415	"Gad1"	GAD1	601.309	0	3.59636e-06	50.9447	0.786229	9.5738
103084_at	13009	"Csrp3"	CSRP3	222.46	0	0.00602703	8.12511	0.711277	9.1174
103088_at	12661	"Chl1"	CHL1	132.282	0	0.0168272	8.37674	0.761321	8.2979
103089_at	12506	"Cd48"	CD48	137.403	0	0.0299167	4.39106	0.669155	7.2543
103100_at	97064	"Wwtr1"	WWTR1	192.651	0	0.0119433	6.01093	0.409756	8.3286
103214_at	69253	"Hspb2"	HSPB2	136.399	0	0.0168505	9.33512	0.766028	9.1399
103215_g_at	69253	"Hspb2"	HSPB2	156.387	0	0.0154098	7.31703	0.704763	10.98
103224_at	19337	"Rab33a"		108.053	0	0.020627	9.46548	0.814942	8.0624
103228_at	54384	"Mtmr7"	MTMR7	92.1867	0	0.0330651	7.42561	0.783756	8.204
103245_at	13012	"Cst8"	CST8	120.198	0	0.0310793	4.13713	0.627507	6.7121
103257_at	99887	"Tmem56"	TMEM56	92.3969	0	0.0489175	5.25592	0.346773	7.1824
103265_r_at	13821	"Epb4.1l1"	EPB41L1	139.44	0	0.0153722	12.7805	0.803259	9.1073
103289_at	53419	"Corin"	CORIN	200.226	0	0.00428623	124.494	0.908648	9.4901
103395_at	20391	"Sgca"	SGCA	187.136	0	0.0102278	10.6258	0.745694	10.1286
103412_at	77569	"3732412D22Rik"	0	92.9821	0	0.0382967	6.72838	0.266591	7.9365
103418_at	106344	"Rfc4"	RFC4	125.443	0	0.0132782	12.5413	0.82721	8.0274
103448_at	20201	"S1a8"	S100A8	137.088	0	0.0419005	3.84453	0.675094	8.3928
103484_at	78977	"Popdc3"	POPDC3	124.334	0	0.0216792	7.76684	0.741974	7.6957
103487_at	23934	"Ly6h"	LY6H	206.189	0	0.00591116	16.9327	0.805048	11.3033
103501_at	19290	"Pura"	PURA	141.837	0	0.0205813	11.093	0.776811	11.6206
103506_f_at	13506	"Dsc2"	DSC2	147.889	0	0.0102912	12.1494	0.810114	7.5537
103536_at	56363	"Tmeff2"	TMEFF2	289.521	0	0.0031475	33.6813	0.81295	8.0627
103543_at	56747	"Sez6l"		142.379	0	0.0117142	10.3829	0.811096	8.8304
103570_at	81799	"C1qtnf3"		259.079	0	0.00344729	8.71945	0.725982	6.87
103575_at		""		308.738	0	0.000674671	23.5788	0.818498	6.9405
103589_at	16666	"Krt16"	KRT16	97.1967	0	0.0352338	5.34993	0.709807	7.1355
103600_at	13829	"Epb4.9"	EPB49	97.7596	0	0.0247572	10.6124	0.83028	11.6383
103617_at	13136	"Cd55"	CD55	144.294	0	0.021245	5.55932	0.658327	6.6537
103618_at	76722	"Ckmt2"	CKMT2	281.346	0	0.00332238	11.7004	0.715759	9.8095
103649_at	56185	"Hao3"	HAO2	171.305	0	0.0114141	7.30215	0.819886	5.9052
103665_at	170439	"Elovl6"	ELOVL6	137.473	0	0.0263895	4.46562	0.49467	8.5463
103674_f_at	26908	"Eif2s3y"		203.789	0	0.0130107	13.0389	0.256498	6.796
103688_at	237761	"Ankrd43"	ANKRD43	227.783	0	0.00600114	7.48261	0.742652	7.2139
103692_at	13643	"Efnb3"	EFNB3	163.072	0	0.0121938	8.30092	0.725598	10.6567
103734_at	52906	"Ahi1"	AHI1	307.849	0	0.00168909	10.4399	0.710036	8.4028
103771_at	68846	"11161N23Rik"		95.9713	0	0.0234165	10.0288	0.83266	11.9057
103787_at	16485	"Kcna1"	KCNA1	145.89	0	0.0102844	13.9901	0.824265	9.988
103812_at	12722	"Clca1"	CLCA1	133.769	0	0.0160329	8.77225	0.777227	7.6913
103817_at	56693	"Crtap"	CRTAP	148.443	0	0.0201732	5.45221	0.38925	9.7725
103829_at	15204	"Herc2"	HERC2	111.297	0	0.0293532	6.39384	0.701019	9.5216
103842_at	26900	"Ddx3y"		318.419	0	0.00394164	15.7874	0.29554	6.5565
103843_at	14681	"Gnao1"	GNAO1	387.62	0	0.00224505	59.7799	0.804047	12.473
103931_at	14788	"Gpr162"	GPR162	145.043	0	0.00710466	26.8241	0.876204	11.3807
103932_at	223499	"Wdsof1"	WDSOF1	90.5947	0	0.0324279	6.90243	0.754308	9.7458
103935_at	53313	"Atp2a3"	ATP2A3	102.834	0	0.0142886	20.3773	0.880618	11.7805
103960_at	51799	"Rap2ip"	0	177.564	0	0.0109742	30.1016	0.850841	11.6533
103987_at	17441	"Mog"		127.656	0	0.0143315	10.6064	0.820937	7.7539
104030_at	19206	"Ptch1"	PTCH1	109.128	0	0.052134	6.58219	0.320633	8.0331
104083_at	12562	"Cdh5"	CDH5	97.597	0	0.0393003	4.39403	0.404727	8.5877
104100_at	19285	"Ptrf"	PTRF	192.762	0	0.0125698	5.07598	0.448789	10.4637
104175_at		""		125.966	0	0.00725332	20.9052	0.879729	10.7132
104208_at	224020	"Pik4ca"	PIK4CA	127.471	0	0.0251191	11.2755	0.784781	10.5414
104277_at	56737	"Alg2"	ALG2	154.966	0	0.0116344	15.3458	0.819157	10.8287
104314_r_at	68721	"11132A3Rik"	C11orf1	260.151	0	0.00783206	25.9086	0.788988	11.4829
104320_at	216134	"Pdxk"	PDXK	160.054	0	0.0107875	15.7512	0.818163	11.3213
104333_at	110956	"D17H6S56E-5"		105.009	0	0.045445	4.45417	0.456977	7.1986
104337_f_at	67451	"Pkp2"	PKP2	151.805	0	0.0216568	4.77803	0.445631	9.2294
104372_at	64296	"Abhd8"	ABHD8	202.613	0	0.0087957	39.5672	0.853334	11.4223
104375_at	94214	"Spock2"		276.286	0	0.00500895	5.63103	0.588681	10.7624
104383_at	12933	"Crmp1"	CRMP1	426.307	0	0.00016266	22.6171	0.767423	9.9286
104407_at	11658	"Alcam"	ALCAM	172.319	0	0.0283182	7.4862	0.363457	6.7862
104422_at	19275	"Ptprn"	PTPRN	211.175	0	0.00494445	30.7255	0.846663	12.0675
104428_s_at	17179	"Matk"	MATK	135.78	0	0.0117639	15.3255	0.836771	11.1285
104449_at	14658	"Glrb"	GLRB	429.71	0	0.000996046	64.3214	0.802584	10.1972
104494_at	268301	"Ankrd57"	ANKRD57	92.6109	0	0.0380394	7.45169	0.756212	8.7127
104499_at	26556	"Homer1"	HOMER1	102.831	0	0.0312379	7.23037	0.758295	7.16
104504_at	20273	"Scn8a"	SCN8A	183.903	0	0.00664744	10.5093	0.789851	7.8848
104555_at	59011	"Myoz1"	MYOZ1	163.318	0	0.00859121	17.3242	0.831262	11.4936
104556_at	108653	"4933426K21Rik"		93.6546	0	0.0361363	5.40209	0.715119	6.7657
104564_at	20255	"Scg3"	SCG3	417.947	0	0.000592362	31.3436	0.765818	8.8377
104587_at	16775	"Lama4"	LAMA4	131.88	0	0.0285147	6.24459	0.350141	8.4714
104606_at	23833	"Cd52"	CD52	99.6627	0	0.032576	5.0406	0.66978	10.0186
104607_at	20167	"Rtn2"	RTN2	110.628	0	0.034759	3.98185	0.517787	9.3837
104637_at	14867	"Gstm6"		95.637	0	0.0187883	11.9495	0.865645	10.0918
104638_at	11870	"Art1"	ART1	216.176	0	0.00685233	10.7715	0.737195	10.214
104643_at	211652	"Wwc1"	WWC1	162.598	0	0.0215737	5.10743	0.469336	8.3353
104652_at	16526	"Kcnk2"		122.31	0	0.0283739	4.64463	0.631267	8.503
104686_at	14810	"Grin1"	GRIN1	210.183	0	0.0042355	54.9529	0.878116	8.7448
104697_at	80837	"Rhoj"	RHOJ	118.025	0	0.028152	3.90155	0.488859	7.7867
104747_at	20510	"Slc1a1"	SLC1A1	209.135	0	0.00749445	19.5469	0.80585	8.1218
104750_at	15953	"Ifi47"		143.664	0	0.0346216	4.24387	0.603508	6.5242
104751_at	19132	"Prph1"	PRPH	236.14	0	0.00553478	15.4609	0.768726	8.1096
160066_at	29806	"Limd1"	LIMD1	100.292	0	0.0298686	8.21665	0.228084	8.8291
160069_at	57441	"Gmnn"	GMNN	114.583	0	0.0267004	6.14092	0.701886	8.2426
160095_at	16948	"Lox"	LOX	157.765	0	0.0207357	4.38864	0.595835	7.4911
160105_r_at	329777	"Pigk"	PIGK	92.6837	0	0.0345398	6.20311	0.72474	10.1513
160122_at	66514	"Asrgl1"	ASRGL1	111.494	0	0.0239765	7.25309	0.773707	7.4999
160139_at	80888	"Hspb8"	HSPB8	266.504	0	0.00520126	8.48097	0.642758	11.444
160162_at	21346	"Tagln2"	TAGLN2	100.22	0	0.0406169	8.81143	0.227366	10.7339
160170_at	20262	"Stmn3"	STMN3	485.373	0	6.75014e-05	31.0873	0.770784	9.3605
160173_at	17263	"Gtl2"	MEG3	239.339	0	0.0107364	7.62613	0.40938	9.2103
160181_at	20977	"Syp"		167.631	0	0.0131038	39.4066	0.867543	10.3081
160185_at	56370	"Tagln3"	TAGLN3	379.562	0	0.00221944	61.6482	0.810532	10.6108
160190_at	20983	"Syt4"	SYT4	389.107	0	0.000237828	12.3777	0.763084	6.07
160222_i_at	56384	"Letm1"	LETM1	125.848	0	0.0201878	8.41619	0.766428	5.5515
160223_at	74196	"Ttc27"	TTC27	96.7807	0	0.0244783	9.00292	0.818987	7.5623
160236_at	105439	"Slain1"	SLAIN1	250.762	0	0.00691034	9.88422	0.680768	7.4659
160244_at	14154	"Fem1a"	FEM1A	189.243	0	0.00852122	9.33489	0.739106	11.0346
160255_at	66395	"Ahnak"	AHNAK	108.21	0	0.0464627	3.58374	0.40459	11.8105
160275_at	27361	"Sepx1"	SEPX1	120.811	0	0.0272271	4.0527	0.476872	10.7894
160280_at	12389	"Cav1"	CAV1	164.521	0	0.0179921	5.22133	0.422752	9.6187
160308_at	17698	"Msn"		102.337	0	0.0385984	8.5531	0.234262	9.0924
160354_at	24131	"Ldb3"	LDB3	300.512	0	0.00472615	19.3831	0.746182	11.6757
160358_at	12490	"Cd34"	CD34	130.405	0	0.0258755	4.08716	0.507083	9.3626
160375_at	12350	"Car3"	CA3	358.256	0	0.00447939	22.2794	0.716433	11.7019
160388_at	66234	"Sc4mol"	SC4MOL	102.837	0	0.0352697	8.72707	0.231008	7.7481
160413_at	18197	"Nsg2"	0	337.35	0	0.00132014	18.6455	0.754391	10.4161
160471_at	20492	"Slbp"	SLBP	94.6323	0	0.0283971	8.50323	0.799554	9.038
160472_r_at	230157	"Tmeff1"	TMEFF1	151.315	0	0.019852	5.26394	0.670639	5.6751
160481_at	18534	"Pck1"	PCK1	103.391	0	0.0198501	9.45732	0.845529	8.184
160487_at	17896	"Myl4"	MYL4	95.723	0	0.0654611	3.79048	0.572682	7.8589
160546_at	11676	"Aldoc"	ALDOC	353.943	0	0.00083072	16.4796	0.745822	11.1884
160547_s_at	56338	"Txnip"	TXNIP	109.115	0	0.0255689	8.25595	0.224606	10.4358
160553_at	17068	"Ly6d"	LY6D	129.653	0	0.00800885	21.1345	0.875283	11.7214
160564_at	16819	"Lcn2"	LCN2	180.852	0	0.0145716	5.78689	0.719277	7.4745
160565_at	12716	"Ckmt1"	CKMT1B	161.422	0	0.0146781	6.33698	0.668957	8.8067
160577_at	11981	"Atp9a"	ATP9A	93.5404	0	0.026199	10.2734	0.821384	11.9398
160610_at	116731	"Pcdha1"	PCDHA1	438.572	0	0.000158276	12.6277	0.708731	7.33
160631_s_at	20391	"Sgca"	SGCA	211.27	0	0.00755419	9.73599	0.726819	9.6297
160651_at	56753	"Tacstd2"	TACSTD2	169.737	0	0.0047495	15.0511	0.841362	9.4651
160696_at	21841	"Tia1"	TIA1	136.388	0	0.0245802	7.1575	0.691296	9.7867
160702_at	207920	"Rbm35a"	RBM35A	98.4582	0	0.0447783	3.99676	0.655232	7.3029
160726_at	19317	"Qk"		97.7728	0	0.0280505	11.0116	0.182231	7.1129
160749_at	68948	"1511H22Rik"	C12orf24	90.8929	0	0.0431463	3.61731	0.548972	8.6358
160754_at	19309	"Pygm"	PYGM	258.352	0	0.00888904	13.9765	0.712837	11.3931
160761_at	83679	"Pde4dip"	PDE4DIP	170.891	0	0.0170918	9.28189	0.721859	11.6688
160762_at	109934	"Abr"	ABR	142.174	0	0.014681	10.21	0.782865	10.1667
160781_r_at	54445	"Unc93b1"	UNC93B1	125.342	0	0.0243228	12.3049	0.803674	10.2016
160813_r_at	333182	"Cox6b2"	COX6B2	221.941	0	0.0103758	17.3009	0.768288	10.3585
160819_at	234593	"Ndrg4"	NDRG4	304.227	0	0.00962135	50.9308	0.808704	13.0779
160822_at	110351	"Rap1gap"	RAP1GAP	107.417	0	0.019298	9.74374	0.825499	12.2089
160851_r_at	12869	"Cox8b"		112.065	0	0.0255357	8.39913	0.775998	11.7843
160869_at	64384	"Sirt3"	SIRT3	94.1241	0	0.0406426	4.90209	0.643711	9.3536
160877_at	18295	"Ogn"	OGN	122.605	0	0.0279013	4.04989	0.532349	9.7412
160891_at	20388	"Sftpb"	SFTPB	155.447	0	0.00122298	103.351	0.935791	13.1375
160899_at	18546	"Pcp4"	PCP4	458.565	0	0.000567751	38.8519	0.760894	10.1131
160905_s_at	80515	"A39H4Rik"	0	170.158	0	0.0246667	4.91592	0.523375	7.468
160913_at	18175	"Nrap"	NRAP	358.109	0	0.00256579	22.7388	0.738344	10.3697
160954_at	20965	"Syn2"	SYN2	255.874	0	0.00299442	27.6019	0.822217	10.588
160968_at	239435	"Aard"	0	123.367	0	0.00624552	23.9867	0.892303	11.423
160973_at	224171	"C3327C9Rik"	KIAA1524	136.384	0	0.0256154	5.10106	0.688474	6.8297
160981_at	54138	"Atxn1"		100.536	0	0.022156	8.98863	0.815067	9.5132
160986_r_at	70008	"Ace2"		104.201	0	0.0307746	6.36803	0.797416	6.0479
161021_at	18481	"Pak3"		170.113	0	0.0115449	11.6629	0.771801	7.8566
161036_at	103098	"Slc6a15"	SLC6A15	220.673	0	0.00314046	13.7004	0.802182	7.0876
161045_at	16979	"Lrrn1"	LRRN1	166.209	0	0.0192381	4.28915	0.566006	6.5219
161049_at	15228	"Foxg1"	FOXG1B	264.1	0	0.00093318	17.4501	0.828315	6.6539
161057_at	73074	"2986B2Rik"		94.6313	0	0.0256577	8.03603	0.816561	9.2963
161059_at	232333	"Slc6a1"	SLC6A1	626.621	0	1.65923e-05	108.893	0.801553	9.3436
161062_r_at	52822	"Rufy3"	RUFY3	338.678	0	0.0021587	41.2782	0.805647	10.3454
161082_r_at	72014	"155I2Rik"	0	103.384	0	0.0258813	8.36365	0.779006	8.9648
161084_at	234725	"Zfp612"	ZNF23	126.759	0	0.0174818	9.37519	0.780884	7.2779
161119_at	13839	"Epha5"	EPHA5	159.227	0	0.00849507	10.6895	0.811859	7.3763
161132_at	64929	"Scel"	SCEL	296.534	0	0.000987101	93.3496	0.879314	7.0453
161146_r_at		""		286.04	0	0.0034482	24.3672	0.788715	8.404
161205_at	12869	"Cox8b"		101.774	0	0.041228	4.39853	0.672372	8.1245
161223_r_at	286940	"Flnb"	FLNB	118.124	0	0.0208563	11.4617	0.80763	8.1809
161270_i_at	232341	"Wnk1"	WNK1	110.954	0	0.032554	4.00305	0.57303	7.0394
161333_f_at	52231	"D1Ertd161e"		201.806	0	0.00739488	16.9437	0.798075	9.308
161354_f_at	103712	"63343K7Rik"		115.275	0	0.0365415	4.30472	0.684401	7.6948
161361_s_at	21955	"Tnnt1"	TNNT1	136.761	0	0.00911835	18.6372	0.856969	12.5565
161436_s_at	110532	"Adarb1"	ADARB1	107.457	0	0.0242389	9.61104	0.791917	9.8882
161463_f_at	18196	"Nsg1"	0	96.1365	0	0.0198841	12.2585	0.855783	7.325
161569_f_at	12715	"Ckm"	CKM	437.146	0	0.000280749	12.4188	0.671813	9.8606
161639_f_at	14459	"Gast"	GAST	267.625	0	0.00493625	24.2691	0.791051	9.2482
161756_at	67390	"Rnmtl1"	RNMTL1	309.089	0	0.00636796	34.4657	0.785945	11.3279
161832_r_at	12978	"Csf1r"	CSF1R	101.05	0	0.0266506	9.09303	0.790454	8.7961
161890_f_at	18489	"Pap"	REG3A	174.365	0	0.0122441	6.12512	0.69488	7.1847
161968_f_at	12774	"Ccr5"	CCR5	103.99	0	0.0301202	6.26937	0.746639	7.3502
161979_f_at	233724	"Tmem41b"	TMEM41B	331.226	0	0.00163584	26.1643	0.784688	6.5724
161984_f_at	12825	"Col3a1"		135.876	0	0.0371275	7.84687	0.698655	9.6643
162015_f_at	76722	"Ckmt2"	CKMT2	118.829	0	0.0434059	5.42676	0.406559	6.8087
162077_f_at	20250	"Scd2"	SCD	127.375	0	0.025931	4.39973	0.549272	11.782
162101_f_at	17907	"Mylpf"	0	261.72	0	0.003367	8.42948	0.760275	6.451
162134_r_at	72061	"21111I1Rik"	C9orf3	93.2943	0	0.0371532	5.90908	0.284321	11.1894
162158_r_at	11430	"Acox1"	ACOX1	111.939	0	0.0202987	9.21369	0.810298	6.6334
162164_f_at	11474	"Actn3"	ACTN3	224.461	0	0.00549297	26.8168	0.827236	10.7008
162166_f_at	22360	"Nrsn1"	NRSN1	292.726	0	0.00154114	23.4154	0.802884	9.5158
162212_at		""		127.959	0	0.0151134	10.2843	0.799778	5.9629
162223_f_at	11937	"Atp2a1"	ATP2A1	356.291	0	0.00606548	68.3782	0.811218	13.1342
162237_f_at	20255	"Scg3"	SCG3	381.814	0	0.000658927	24.6319	0.765856	8.7915
162255_s_at	20265	"Scn1a"	SCN1A	721.801	0	1.82109e-07	85.7034	0.791248	8.5191
162267_r_at	20028	"Pdc"	PDC	112.135	0	0.0229916	8.79277	0.773343	10.4285
162297_s_at	12391	"Cav3"	CAV3	324.507	0	0.00546056	20.0452	0.723757	9.1715
162308_f_at	12955	"Cryab"	CRYAB	107.014	0	0.0293006	10.1781	0.797841	10.4305
162325_f_at	21925	"Tnnc2"	TNNC2	434.645	0	0.000322727	30.627	0.769232	11.0073
162439_at	18985	"Pou2af1"	POU2AF1	192.368	0	0.0066544	13.8315	0.794509	6.8753
162465_i_at	234825	"Klhdc4"	KLHDC4	278.63	0	0.00268662	20.3825	0.78543	7.2302
162473_r_at	68198	"Ndufb2"	NDUFB2	93.5132	0	0.0325221	7.36213	0.77109	7.9947
162492_at	22697	"Zipro1"	ZSCAN21	350.658	0	0.00260038	33.2917	0.777718	9.2803
92184_at	13527	"Dtna"		109.991	0	0.0145501	30.1133	0.893195	8.6601
92220_s_at	30948	"Bin1"	BIN1	111.294	0	0.0279627	6.47509	0.709579	11.3667
92227_s_at	12386	"Ctnna2"	CTNNA2	221.465	0	0.00680109	21.3695	0.80544	8.5058
92228_at	12386	"Ctnna2"	CTNNA2	113.699	0	0.0200014	9.63329	0.800774	10.1081
92239_at	15571	"Elavl3"	ELAVL3	166.191	0	0.0080995	40.221	0.878312	9.9845
92270_at	56191	"Tro"		139.012	0	0.022335	5.83481	0.722315	9.9448
92271_at	18508	"Pax6"	PAX6	130.871	0	0.0123915	12.7913	0.825395	7.1477
92293_at	319504	"C1376O7Rik"		315.494	0	0.00163797	29.7413	0.802586	9.4759
92317_at	15569	"Elavl2"	ELAVL2	245.518	0	0.00407092	8.64865	0.726974	6.8491
92332_at	13392	"Dlx2"	DLX2	171.366	0	0.00764787	10.2121	0.811152	5.9404
92348_at	21833	"Thra"	THRA	157.612	0	0.0132994	13.0795	0.790969	12.7274
92361_at	15572	"Elavl4"	ELAVL4	309.772	0	0.00135711	26.1967	0.802794	6.9009
92371_at	15464	"Hrc"	HRC	194.376	0	0.00996849	14.6227	0.783401	10.5233
92374_at	11539	"Adora1"	ADORA1	163.854	0	0.0164357	5.93781	0.676355	8.0247
92378_at	19283	"Ptprz1"	PTPRZ1	196.747	0	0.0055804	45.173	0.872662	8.0022
92379_f_at	19283	"Ptprz1"	PTPRZ1	588.603	0	1.57717e-05	80.7465	0.801554	8.4065
92392_at		""		137.885	0	0.0223592	5.66897	0.719486	5.6669
92403_at	26938	"St6galnac5"	ST6GALNAC5	93.3452	0	0.0272682	8.1215	0.813763	8.3614
92407_at	17929	"Myom1"	MYOM1	292.851	0	0.0035447	14.4728	0.72528	10.355
92423_at	56513	"Pard6a"	PARD6A	139.08	0	0.0159393	8.21881	0.744896	9.3212
92436_at	56504	"Srpk3"		90.8886	0	0.0358375	5.84602	0.72414	8.9889
92440_at	54139	"Irf6"	IRF6	92.1124	0	0.0369182	5.35775	0.731828	8.5545
92461_at	23948	"Mmp17"	MMP17	140.234	0	0.0109429	10.9763	0.811692	8.0976
92541_at	17901	"Myl1"		238.777	0	0.00690045	6.20297	0.643448	9.9278
92545_f_at	19215	"Ptgds"	PTGDS	246.441	0	0.00663757	10.1795	0.692159	10.7841
92546_r_at	19215	"Ptgds"	PTGDS	204.075	0	0.00909184	9.46418	0.717743	11.4233
92550_at	16669	"Krt19"	KRT19	206.469	0	0.00447601	34.583	0.860011	10.0849
92573_at	51792	"Ppp2r1a"	PPP2R1A	103.498	0	0.0107928	16.1469	0.884426	12.7038
92593_at	50706	"Postn"	POSTN	174.236	0	0.0306579	8.8237	0.324894	7.2479
92598_at	11966	"Atp6v1b2"	ATP6V1B2	159.214	0	0.0130361	15.9282	0.810051	12.9537
92599_at	56012	"Pgam2"	PGAM2	383.318	0	0.00100005	10.9268	0.651878	10.2356
92607_at	17294	"Mest"	MEST	256.189	0	0.00612585	18.2111	0.765539	9.7926
92635_at	22145	"Tuba4"	TUBA1	130.217	0	0.0214692	7.50153	0.729806	9.6721
92642_at	12349	"Car2"	CA2	184.856	0	0.0127581	6.61124	0.652609	10.1547
92644_s_at	17863	"Myb"	MYB	176.459	0	0.0122918	7.18927	0.715408	7.2063
92661_at	13924	"Ptprv"		162.857	0	0.0219099	10.5409	0.739339	7.8822
92678_at	30959	"Ddx25"	DDX25	208.739	0	0.0138877	4.95392	0.673271	6.7003
92691_at	72930	"Ppp2r2b"		117.231	0	0.010735	15.3174	0.864619	11.3503
92692_at	20957	"Sycp1"	SYCP1	124.157	0	0.00501774	19.5773	0.902941	6.9266
92697_at	15375	"Foxa1"	FOXA1	152.732	0	0.00545333	35.9805	0.890497	8.2418
92700_at	12032	"Bcan"	BCAN	152.738	0	0.00863441	31.7046	0.874966	11.8064
92702_at	11899	"Astn1"	ASTN1	163.64	0	0.00778126	12.3225	0.804877	8.8029
92708_at	234733	"Ddx19b"	DDX19B	115.267	0	0.0177813	9.54061	0.818502	9.9483
92722_f_at	20471	"Six1"	SIX1	118.967	0	0.0178496	9.74055	0.793532	8.2226
92727_at	11784	"Apba2"	APBA2	179.054	0	0.00699873	15.4495	0.816562	10.3535
92739_at	16447	"Ivl"	IVL	130.843	0	0.0181216	7.28036	0.746375	6.7396
92742_at	20292	"Ccl11"	CCL11	104.791	0	0.0348957	4.91296	0.69854	7.9336
92747_at	18088	"Nkx2-2"	NKX2-2	135.439	0	0.0128059	10.3935	0.817684	7.1329
92749_at	14400	"Gabrb1"	GABRB1	436.839	0	9.28259e-05	20.5529	0.768424	9.8169
92753_at	17537	"Mrg2"	MEIS3	180.401	0	0.00947478	17.5681	0.813275	8.8674
92757_at	20370	"Sez6"	SEZ6	190.52	0	0.0072266	13.7512	0.793974	9.3281
92801_at	18823	"Plp1"		552.968	0	8.25041e-05	87.7349	0.801995	9.951
92802_s_at	18823	"Plp1"		269.8	0	0.00137747	58.7558	0.869756	13.0322
92841_f_at	12653	"Chgb"	CHGB	491.6	0	0.000353783	31.1356	0.72964	10.3902
92843_r_at	208643	"Eif4g1"	EIF4G1	165.268	0	0.01567	12.7469	0.771708	11.1608
92846_at	17113	"M6pr"	M6PR	110.256	0	0.0225779	9.38118	0.800381	6.8961
92866_at	14960	"H2-Aa"		137.686	0	0.02672	6.69169	0.661053	11.7327
92872_at	67602	"Necap1"	NECAP1	332.373	0	0.00208481	40.207	0.808295	11.7571
92881_at	17907	"Mylpf"	0	123.147	0	0.0192035	26.1745	0.869751	10.6889
92885_at	21957	"Tnnt3"	TNNT3	351.976	0	0.00265692	34.7488	0.782139	11.4393
92890_at	16560	"Kif1a"	KIF1A	92.8338	0	0.0127521	17.7287	0.893895	8.6683
92892_at	22360	"Nrsn1"	NRSN1	572.137	0	3.48838e-06	30.6311	0.770903	8.3054
92899_at	14417	"Gad2"		112.931	0	0.015002	12.1107	0.846133	6.6231
92936_at	12805	"Cntn1"	CNTN1	559.109	0	9.57964e-06	35.2248	0.770692	8.6342
92938_at	14394	"Gabra1"	GABRA1	212.008	0	0.00429025	53.1571	0.876302	8.1117
92943_at	14799	"Gria1"	GRIA1	416.521	0	0.000369064	47.3418	0.806922	10.2112
92945_at	14800	"Gria2"	GRIA2	488.529	0	3.46628e-05	41.6389	0.801642	7.2719
92946_f_at	14800	"Gria2"	GRIA2	432.659	0	0.000223317	43.1854	0.801969	8.2552
92947_s_at	14800	"Gria2"	GRIA2	440.962	0	6.70042e-05	18.8098	0.771119	9.1981
92949_at	23969	"Pacsin1"	PACSIN1	213.806	0	0.00561733	18.8879	0.807738	10.5706
92956_at	18131	"Notch3"	NOTCH3	108.892	0	0.0301826	3.87298	0.507354	10.0841
92981_at	20254	"Scg2"	SCG2	449.686	0	0.000839559	7.12598	0.694856	7.1349
92987_at	20536	"Slc4a3"	SLC4A3	129.291	0	0.0211729	5.98311	0.66149	10.8549
92988_i_at	27062	"Cadps"	CADPS	442.716	0	0.00153569	64.9473	0.789965	9.5839
92989_f_at	27062	"Cadps"	CADPS	475.332	0	0.000490252	57.0582	0.783725	10.4586
92995_at	26950	"Vsnl1"	VSNL1	176.277	0	0.0333401	4.33624	0.688369	7.4849
93005_at	20979	"Syt1"	SYT1	306.41	0	0.00163081	8.80679	0.775813	6.7212
93011_at	57436	"Gabarapl1"	GABARAPL1	135.098	0	0.0172966	12.1361	0.798595	12.6293
93020_at	19716	"Bex1"		128.831	0	0.040074	5.20347	0.427705	7.0108
93021_at	406217	"Bex4"		185.063	0	0.0163607	5.42244	0.462113	9.0359
93028_at	14955	"H19"	H19	276.508	0	0.0160143	21.0018	0.736596	12.7928
93037_i_at	16952	"Anxa1"		168.022	0	0.0186796	4.59351	0.596647	6.1661
93038_f_at	16952	"Anxa1"		91.7954	0	0.053334	5.68928	0.66033	10.6722
93050_at	17906	"Myl2"	MYL2	264.778	0	0.0028269	9.59229	0.742326	9.0083
93051_at	13850	"Ephx2"	EPHX2	119.557	0	0.0150044	30.5214	0.886463	10.0821
93053_at	12373	"Casq2"	CASQ2	100.922	0	0.0300895	6.64136	0.727657	8.147
93054_at	68839	"Ankrd46"	ANKRD46	131.486	0	0.0138182	12.7986	0.81778	11.2487
93056_g_at	68839	"Ankrd46"	ANKRD46	102.56	0	0.0212337	11.1442	0.829048	10.2535
93086_at	16071	"Igk-C"	IGKC	207.243	0	0.00760481	16.0889	0.787567	12.02
93088_at	12010	"B2m"	B2M	102.969	0	0.0421869	4.59907	0.563731	12.8413
93097_at	11846	"Arg1"	ARG1	111.527	0	0.0153174	10.6655	0.847586	8.66
93100_at	11475	"Acta2"	ACTA2	108.878	0	0.0278928	7.59487	0.2497	8.6885
93120_f_at	14972	"H2-K1"		112.083	0	0.0311145	8.18514	0.250973	10.9748
93126_at	12709	"Ckb"	CKB	126.391	0	0.0200327	19.4662	0.848827	13.0114
93132_at	14805	"Grik1"	GRIK1	124.606	0	0.0164092	8.90484	0.804735	5.8495
93137_at	18217	"Ntsr2"	NTSR2	111.887	0	0.018085	9.94774	0.831614	10.3669
93147_f_at	108013	"Brunol4"	BRUNOL4	387.082	0	0.000258096	18.2172	0.771847	8.4971
93153_at	110532	"Adarb1"	ADARB1	90.0689	0	0.0261412	8.99123	0.814614	10.1889
93155_at	228564	"A934K21Rik"	FRMD5	134.276	0	0.0267372	4.20981	0.611417	6.8602
93163_at	14406	"Gabrg2"	GABRG2	639.342	0	1.93071e-06	48.9552	0.770623	8.1078
93178_at	53972	"Ngef"	NGEF	97.7073	0	0.0244985	9.17301	0.827822	10.3498
93191_at	53330	"Vamp4"	VAMP4	124.555	0	0.0200561	8.37953	0.756826	9.4735
93197_at	68468	"Ly6g6c"	LY6G6C	149.716	0	0.00143253	102.046	0.936118	11.7431
93228_at	15201	"Hells"	HELLS	135.781	0	0.007411	29.5544	0.8885	7.7137
93250_r_at	678110	""		146.671	0	0.0231038	13.7866	0.792822	8.1996
93273_at	20617	"Snca"	SNCA	171.03	0	0.0106457	9.29457	0.748755	8.7059
93294_at	14219	"Ctgf"	CTGF	89.4861	0	0.0449548	4.65901	0.611215	9.4145
93315_at	26397	"Map2k3"	MAP2K3	98.5484	0	0.0340761	9.72306	0.208278	9.3336
93323_at	18824	"Plp2"		126.859	0	0.0224441	11.6911	0.202732	10.8841
93326_at	21912	"Tspan7"		222.035	0	0.0107943	14.491	0.74375	12.8267
93327_at	76281	"Tax1bp3"	TAX1BP3	103.079	0	0.0316505	9.96782	0.203887	9.1361
93330_at	11826	"Aqp1"	AQP1	226.036	0	0.0101144	6.26628	0.446439	9.1825
93353_at	17022	"Lum"	LUM	125.334	0	0.0296091	4.53302	0.567954	9.6795
93356_at	17220	"Mcm7"		116.927	0	0.0195098	10.4295	0.804994	10.4702
93374_at	57340	"Jph3"	JPH3	314.718	0	0.000899906	23.2112	0.802145	8.0828
93397_at	12772	"Ccr2"	CCR2	139.491	0	0.0170965	6.84298	0.706765	7.8659
93423_at	223732	"Ldoc1l"		101.243	0	0.0284455	6.68891	0.747863	9.768
93439_f_at		""		165.444	0	0.0153694	6.07356	0.663812	6.1683
93441_at	77022	"2799C18Rik"		224.392	0	0.00552846	8.6811	0.736758	6.5269
93451_at	380928	"Lmo7"	LMO7	105.161	0	0.0303384	8.99952	0.21892	8.4548
93497_at	12266	"C3"	C3	97.9959	0	0.0451557	5.43412	0.34141	8.6771
93514_at	17897	"Myl3"	MYL3	148.28	0	0.0423791	5.77286	0.458517	6.7472
93517_at	12834	"Col6a2"	COL6A2	97.2072	0	0.0437741	6.40679	0.298287	9.3092
93530_at	71927	"Itfg1"	ITFG1	116.942	0	0.0172383	11.6584	0.821626	9.1468
93534_at	13179	"Dcn"	DCN	96.0261	0	0.0615677	3.71811	0.442739	11.9936
93565_at	16593	"Kns2"	KNS2	476.88	0	0.000541649	80.2681	0.804426	12.1316
93574_at	20317	"Serpinf1"	SERPINF1	135.476	0	0.022555	10.8362	0.777075	10.828
93584_at	16019	"Igh-6"	IGHM	108.92	0	0.0542933	4.07369	0.552792	7.5905
93592_at	11815	"Apod"	APOD	142.101	0	0.021599	4.8463	0.59371	8.7111
93604_f_at	54725	"Igsf4a"	IGSF4	170.204	0	0.0189592	7.56864	0.659778	11.842
93605_r_at	54725	"Igsf4a"	IGSF4	186.767	0	0.0122816	6.12792	0.649333	7.3918
93606_s_at	54725	"Igsf4a"	IGSF4	127.496	0	0.0235375	5.39482	0.650331	10.2568
93614_at	52187	"Rragd"	RRAGD	92.3963	0	0.0388147	4.87571	0.370069	7.4565
93618_at	20743	"Spnb3"	SPTBN2	148.009	0	0.0152133	7.11417	0.722863	10.8476
93635_at	16570	"Kif3c"	KIF3C	126.479	0	0.015459	10.6314	0.80383	9.6402
93645_at	24012	"Rgs7"	RGS7	213.781	0	0.00430762	15.623	0.805015	8.1946
93747_at	57874	"Ptplad1"	PTPLAD1	112.2	0	0.0314741	6.5935	0.307636	10.8208
93839_at	20168	"Rtn3"	RTN3	113.575	0	0.0135371	32.2809	0.894972	12.0262
93866_s_at	17313	"Mgp"	MGP	89.3446	0	0.0430472	6.30199	0.718779	11.1306
93954_at	54195	"Gucy1b3"	GUCY1B3	99.0753	0	0.0287607	8.27505	0.787055	7.851
94088_at	56195	"Ptbp2"	PTBP2	90.2719	0	0.0319286	7.09071	0.774409	9.1394
94181_at	20284	"Scrg1"	0	89.8256	0	0.0233353	10.2554	0.84671	8.9046
94194_s_at	15166	"Hcn2"	HCN2	146.045	0	0.0112646	14.1866	0.822742	8.3834
94201_at	20265	"Scn1a"	SCN1A	408.164	0	0.000147284	28.4771	0.799464	6.9838
94224_s_at	15950	"Ifi23"		143.192	0	0.0233711	4.24141	0.546667	8.6007
94238_at	76453	"Prss23"	PRSS23	156.571	0	0.018147	6.52873	0.654606	8.1268
94247_at	109620	"Dsp"	DSP	126.197	0	0.0373248	4.37293	0.525716	8.8375
94269_at	14470	"Rabac1"	RABAC1	111.822	0	0.0448815	6.49177	0.683761	12.8837
94278_at	18826	"Lcp1"	LCP1	167.697	0	0.0153785	7.10472	0.669107	11.1277
94285_at	14969	"H2-Eb1"		156.131	0	0.0176597	5.62799	0.64779	11.1781
94325_at	208715	"Hmgcs1"	HMGCS1	134.328	0	0.0241292	4.16068	0.459415	9.8152
94331_at	20852	"Stat6"	STAT6	123.005	0	0.0256986	12.69	0.195194	7.9471
94334_f_at		""		466.764	0	5.1815e-05	22.5003	0.768325	8.5793
94335_r_at	226180	"Ina"	INA	287.429	0	0.00291299	22.1383	0.785086	8.4351
94379_at	16561	"Kif1b"	KIF1B	142.581	0	0.0178495	7.38658	0.73909	8.1302
94387_at	57815	"Spata5"	SPATA5	118.993	0	0.0113255	15.7052	0.861623	7.8269
94391_at	14623	"Gjb6"	GJB6	225.231	0	0.00496146	10.9308	0.748425	6.8708
94393_r_at	54326	"Elovl2"	ELOVL2	187.835	0	0.00350862	61.2983	0.89701	8.8036
94427_at	54161	"Copg"	COPG	198.865	0	0.00673886	13.9177	0.785194	11.3712
94429_at	13628	"Eef1a2"	EEF1A2	229.497	0	0.0131723	7.07839	0.437445	10.2733
94438_at	18642	"Pfkm"	PFKM	125.869	0	0.0289019	4.64419	0.440057	10.4286
94465_g_at	12725	"Clcn3"	CLCN3	115.857	0	0.0214484	9.01889	0.777204	10.2243
94493_at	12739	"Cldn3"	CLDN3	116.634	0	0.0163854	10.2131	0.838958	8.7337
94507_at	14081	"Acsl1"	ACSL1	113.67	0	0.0276069	6.88628	0.723115	9.6245
94545_at	104001	"Rtn1"	RTN1	251.673	0	0.00366812	8.90367	0.748627	9.2146
94564_at	29859	"Sult4a1"	SULT4A1	131.481	0	0.0062936	20.0732	0.876847	11.0777
94750_at	13164	"Dazl"	DAZL	164.285	0	0.00324338	21.9634	0.875462	8.1748
94817_at	12406	"Serpinh1"	SERPINH1	92.1162	0	0.0491784	3.69996	0.398124	10.2138
94835_f_at	22151	"Tubb2a"	TUBB2A	91.3698	0	0.0333742	8.91402	0.801238	12.6241
94853_at	14688	"Gnb1"	GNB1	89.4996	0	0.0404237	5.55221	0.708823	9.4652
94939_at	12508	"Cd53"	CD53	109.477	0	0.027757	6.0071	0.711803	9.2885
94944_at	19085	"Prkar1b"	PRKAR1B	94.9411	0	0.0150906	20.0807	0.884819	12.0692
94986_at	14704	"Gng3"	GNG3	301.459	0	0.00278724	32.9395	0.80706	12.2373
95012_at	59049	"Slc22a17"	SLC22A17	186.386	0	0.0110482	17.273	0.804371	12.2954
95025_at	27883	"D16H22S68E"	C22orf25	127.135	0	0.0276507	4.38083	0.601934	11.1079
95075_at	69482	"Nup35"	NUP35	179.368	0	0.0130083	16.6285	0.798239	9.1339
95340_at	17751	"Mt3"	MT3	171.587	0	0.00572132	45.3592	0.886966	13.486
95356_at	11816	"Apoe"	APOE	149.836	0	0.0504477	9.96443	0.720347	13.7219
95397_at	268595	"D4319H16Rik"		111.961	0	0.0260431	7.34148	0.748725	9.8784
95401_at	227298	"BC38286"	C2orf17	137.483	0	0.0184438	9.62839	0.756475	11.6151
95407_at	18478	"Pah"	PAH	304.132	0	0.000368626	32.2057	0.851613	7.1968
95436_at	20604	"Sst"	SST	198.985	0	0.00458115	14.0711	0.805596	10.4481
95523_at	76976	"2962L11Rik"		159.225	0	0.0253181	6.38053	0.612655	10.8353
95559_at	103712	"63343K7Rik"		298.462	0	0.00424164	5.89424	0.667102	9.2272
95561_at	71846	"Syce2"		165.134	0	0.0121965	7.49305	0.781064	6.1434
95566_at	14756	"Gpld1"	GPLD1	154.485	0	0.0172745	5.33582	0.6479	8.2184
95587_at	210582	"Coq1a"	COQ10A	152.497	0	0.0144376	13.0278	0.797595	11.4699
95654_at	114584	"Clic1"	CLIC1	139.174	0	0.0208497	9.92487	0.243097	9.0375
95669_g_at	20257	"Stmn2"	STMN2	326.453	0	0.00321685	42.5721	0.80681	12.2668
95670_at	20257	"Stmn2"	STMN2	452.473	0	0.000288004	54.7517	0.801683	10.7603
95706_at	16854	"Lgals3"	LGALS3	295.759	0	0.00301879	8.71023	0.655913	8.355
95904_at	319794	"643543G8Rik"		91.3156	0	0.0250537	9.06512	0.8379	9.7892
96014_at	52174	"D4Ertd196e"	C1orf160	106.112	0	0.0259306	8.23941	0.77614	10.007
96038_at	58809	"Rnase4"	RNASE4	110.912	0	0.0297776	5.69322	0.667871	10.1603
96055_at	12424	"Cck"	CCK	148.435	0	0.0142564	8.0556	0.783963	9.1195
96060_at	20719	"Serpinb6a"	SERPINB6	91.9423	0	0.0442964	3.71271	0.424971	10.4209
96086_at	67826	"11131B6Rik"	C1orf142	106.804	0	0.0253454	8.69916	0.789611	11.2158
96088_at	29811	"Ndrg2"	NDRG2	254.935	0	0.0166861	9.49019	0.608828	11.8729
96092_at	15439	"Hp"	HP	148.548	0	0.0227814	4.46836	0.607451	10.542
96144_at	15904	"Id4"	ID4	113.972	0	0.0249838	7.22526	0.741079	9.2301
96156_at	73824	"1118H2Rik"		159.86	0	0.0205343	7.38434	0.333125	7.8377
96198_at	18762	"Prkcz"	PRKCZ	161.149	0	0.0123075	8.72869	0.745677	9.9657
96205_at	50795	"Sh3bgr"		201.834	0	0.0130332	20.7948	0.801609	11.3874
96219_at	69780	"Smap1l"	SMAP1L	145.7	0	0.0132845	11.6809	0.793446	10.1056
96237_at	246747	"BC5459"	C20orf95	99.6979	0	0.0166263	12.0179	0.8666	7.8385
96244_at	22223	"Uchl1"	UCHL1	131.541	0	0.0203652	8.30352	0.748688	11.3856
96269_at	319554	"Idi1"	IDI1	95.2949	0	0.0332426	8.73042	0.213712	8.2878
96273_at	64011	"Nrgn"	NRGN	115.542	0	0.0161907	10.0537	0.819452	9.0521
96283_at	64294	"Itm2c"	ITM2C	95.571	0	0.033638	9.5253	0.799466	13.0748
96313_at	19417	"Rasgrf1"	RASGRF1	566.472	0	1.18415e-06	37.3853	0.804126	6.9945
96319_at	107995	"Cdc2"	CDC20	136.344	0	0.0186761	7.26143	0.731989	10.629
96344_at	13808	"Eno3"	ENO3	281.107	0	0.0102157	19.5853	0.734837	12.7431
96391_at		""		151.143	0	0.012636	10.0009	0.774097	9.0952
96496_g_at	17933	"Myt1l"	MYT1L	397.608	0	0.00107606	57.7793	0.810518	9.1432
96599_at		""		96.0025	0	0.0115435	23.2518	0.898517	7.0784
96634_at	70564	"573469M1Rik"	C10orf58	104.259	0	0.0377045	5.78601	0.672538	9.6136
96644_at	53414	"Bysl"	BYSL	116.422	0	0.0196093	9.47012	0.795553	6.8875
96663_at	20935	"Surf6"	SURF6	93.0992	0	0.0393665	4.25549	0.59627	7.3437
96672_at	74318	""	0	90.2704	0	0.0298955	15.6533	0.858641	12.2956
96704_at	55948	"Sfn"	SFN	92.5039	0	0.0117053	15.3839	0.902345	10.8193
96720_f_at	19293	"Pvalb"	PVALB	150.069	0	0.0415524	4.2872	0.618631	6.5521
96764_at	60440	"Iigp1"		111.251	0	0.0329491	5.6522	0.358552	8.2109
96765_at	18616	"Peg3"	PEG3	111.919	0	0.0311907	3.82467	0.513569	10.4236
96772_at	19075	"Prim1"	PRIM1	100.324	0	0.0191393	13.2612	0.848795	7.9315
96814_r_at	54644	"Otud5"		91.0801	0	0.0352374	7.29922	0.769563	9.6591
96918_at	14121	"Fbp1"	FBP1	167.244	0	0.00318694	41.8284	0.896534	10.0002
96939_at	98932	"Myl9"	MYL9	133.437	0	0.01722	7.80265	0.268873	8.7998
96955_at	76252	"Atp6ve2"	ATP6V0E2	144.88	0	0.0128573	12.2386	0.800294	13.3949
97077_f_at	20168	"Rtn3"	RTN3	220.472	0	0.0097058	26.9146	0.814006	12.9355
97126_at	20192	"Ryr3"	RYR3	241.438	0	0.00277962	13.7319	0.78429	6.9421
97154_f_at	626316	""		132.579	0	0.0137086	9.88344	0.823313	6.2341
97172_s_at	20928	"Abcc9"	ABCC9	143.6	0	0.0187884	6.42158	0.718129	7.7225
97206_at	20732	"Spint1"	SPINT1	174.644	0	0.010346	8.24356	0.732233	8.9617
97235_f_at	11811	"Apobec2"	APOBEC2	468.002	0	0.00013728	9.75324	0.67539	6.356
97238_at	21335	"Tacc3"	TACC3	159.337	0	0.0116104	11.861	0.788722	6.9711
97313_at	14567	"Gdi1"		181.099	0	0.0123976	18.6162	0.808328	12.6384
97358_at	330814	"Lphn1"	LPHN1	107.432	0	0.0259975	6.9238	0.744784	11.4166
97365_at	235431	"Coro2b"	CORO2B	93.3097	0	0.0266057	9.64831	0.819068	9.6551
97402_at	21743	"Inmt"	INMT	91.3491	0	0.0333176	6.69014	0.799543	9.7274
97413_at	76509	"1629D21Rik"	C11orf34	205.551	0	0.00498125	16.6124	0.806913	9.2863
97420_at	76905	"Lrg1"	LRG1	114.912	0	0.0356683	4.69582	0.450623	8.4249
97426_at	13730	"Emp1"	EMP1	118.269	0	0.035258	3.81881	0.444209	10.4997
97520_s_at	18111	"Nnat"	NNAT	105.894	0	0.0232376	9.8661	0.808619	10.2293
97527_at	66197	"Cks2"	CKS2	108.782	0	0.0273705	12.5062	0.823522	10.7986
97535_at	22629	"Ywhah"	YWHAH	116.863	0	0.0220229	14.0603	0.825908	12.3878
97540_f_at	14964	"H2-D1"		90.4511	0	0.0493341	3.40172	0.463872	11.879
97710_f_at	224617	"Tbc1d24"	TBC1D24	102.224	0	0.0260828	8.03135	0.778748	8.9191
97713_at	94184	"2211A19Rik"	0	193.247	0	0.00439518	20.5112	0.838585	9.299
97752_at	99358	"E1313N9Rik"		441.189	0	0.00082209	111.612	0.830386	9.2851
97753_at	26875	"Pclo"	PCLO	491.124	0	3.04022e-05	15.4232	0.738082	7.6667
97759_at	16531	"Kcnma1"	KCNMA1	239.577	0	0.00735229	27.5673	0.81004	10.3636
97760_at	17756	"Mtap2"	MAP2	150.407	0	0.00872217	30.9422	0.875875	9.5913
97786_at	56642	"Ankrd2"	ANKRD2	143.663	0	0.00890696	14.2911	0.838942	10.2255
97793_at	53623	"Gria3"		123.748	0	0.0166511	9.69862	0.800181	6.8549
97825_at	64058	"Perp"	PERP	122.924	0	0.0199705	8.62863	0.768362	9.8237
97909_at	16765	"Stmn1"	STMN1	143.56	0	0.0256874	4.14566	0.467171	11.8359
97920_at	110310	"Krt7"	KRT7	113.47	0	0.0149261	13.2832	0.849561	9.3165
97942_g_at	12338	"Capn6"		165.146	0	0.0110956	13.4554	0.795877	8.1522
97983_s_at	20910	"Stxbp1"	STXBP1	117.345	0	0.0202221	9.2883	0.800294	11.2677
98004_at	18767	"Pkia"	PKIA	211.998	0	0.0087661	5.76503	0.592215	7.5885
98011_at	54393	"Gabbr1"	GABBR1	397.11	0	0.0012709	53.0116	0.802071	12.5618
98025_at	14017	"Evi2a"	EVI2A	131.187	0	0.0262882	4.21255	0.488284	7.458
98026_g_at	14017	"Evi2a"	EVI2A	146.06	0	0.020233	4.68364	0.575828	8.8411
98092_at	231507	"Plac8"	PLAC8	103.296	0	0.0497013	4.45653	0.463299	9.0623
98111_at	15505	"Hsp11"	HSPH1	96.9832	0	0.0484526	12.0147	0.815447	11.997
98126_s_at	11937	"Atp2a1"	ATP2A1	520.589	0	0.000131248	47.8232	0.770776	12.4558
98129_at	19240	"Tmsb1"	TMSB10	116.756	0	0.0309769	5.1405	0.314022	11.7207
98133_at	12307	"Calb1"	CALB1	317.804	0	0.00170091	8.14636	0.714619	7.2241
98287_at	13483	"Dpp6"	DPP6	124.165	0	0.00998312	32.7622	0.89383	10.2478
98300_at	12294	"Cacna2d3"	CACNA2D3	146.018	0	0.0101873	11.6531	0.817259	9.3438
98308_at	17879	"Myh1"	MYH1	547.495	0	1.4692e-05	27.3286	0.750092	8.5666
98331_at	12825	"Col3a1"		120.817	0	0.0430879	8.25341	0.729222	12.488
98339_at	229521	"Syt11"		216.704	0	0.00326207	47.6471	0.873655	11.8999
98352_r_at	20606	"Sstr2"	SSTR2	116.279	0	0.0180518	11.8158	0.815949	9.696
98364_at	16508	"Kcnd2"	KCND2	107.981	0	0.0471086	3.94369	0.679547	5.8421
98394_at	13390	"Dlx1"	DLX1	104.215	0	0.0140076	24.3762	0.888611	9.3648
98403_at	14670	"Gna-rs1"	GNL1	104.35	0	0.0152566	17.6321	0.867847	11.0163
98424_at	19249	"Ptpn13"	PTPN13	116.595	0	0.0364585	3.88375	0.598054	8.3075
98435_at	11565	"Adssl1"	ADSSL1	157.824	0	0.017904	8.70944	0.714541	10.3958
98465_f_at	15951	"Ifi24"	IFI16	134.995	0	0.0260274	11.7289	0.782936	9.8851
98470_at	20523	"Slc25a14"		168.125	0	0.00872887	10.3758	0.773724	9.1492
98486_at	56471	"Stmn4"	STMN4	250.841	0	0.00300625	24.2876	0.817119	10.8949
98488_at	17884	"Myh4"	MYH4	481.223	0	5.65452e-05	12.2558	0.719309	7.8482
98496_at	14936	"Gys1"	GYS1	140.297	0	0.0187403	6.76313	0.713804	11.3375
98543_at	13040	"Ctss"	CTSS	122.417	0	0.0431711	6.7314	0.672846	12.0268
98554_at	29812	"Ndrg3"	NDRG3	107.427	0	0.0228274	9.32421	0.801301	8.2975
98555_at	22129	"Ttc3"	TTC3	146.549	0	0.0129773	14.6686	0.816017	11.0446
98559_at	29856	"Smtn"	SMTN	90.2036	0	0.0416625	8.29795	0.77723	10.111
98561_at	21952	"Tnni1"	TNNI1	129.008	0	0.0135948	24.9673	0.870428	12.5556
98602_at	19387	"Rangap1"	RANGAP1	99.6366	0	0.0473654	3.87791	0.637061	10.4021
98616_f_at	671894	""		99.8086	0	0.0202502	24.9386	0.8854	12.1535
98624_at	56190	"Rbm38"	RBM38	123.813	0	0.025902	5.24314	0.657503	9.8142
98863_at	14806	"Grik2"	GRIK2	185.868	0	0.0074424	13.7771	0.798268	6.8345
98872_at	22239	"Ugt8a"	UGT8	102.239	0	0.0150456	13.1852	0.867492	7.0785
98924_at	109979	"Art3"	ART3	114.625	0	0.0393985	3.65971	0.548703	7.6484
98926_at	22318	"Vamp2"	VAMP2	151.439	0	0.0175901	33.8763	0.864182	12.8484
98967_at	12140	"Fabp7"	FABP7	275.56	0	0.00321083	26.0215	0.802823	9.0954
99021_at	18933	"Prrx1"	PRRX1	91.0395	0	0.0362603	5.90381	0.718749	6.8447
99032_at	19416	"Rasd1"	RASD1	138.118	0	0.02946	4.22358	0.54342	8.3108
99034_at	16373	"Irx3"	IRX3	89.3186	0	0.0386209	6.09776	0.739211	9.0369
99045_at	13807	"Eno2"	ENO2	523.514	0	0.000624918	112.913	0.801894	12.1058
99046_at	17433	"Mobp"	MOBP	512.52	0	5.04815e-06	17.9861	0.793819	6.5407
99047_at	17433	"Mobp"	MOBP	227.146	0	0.00136541	33.467	0.870876	10.7389
99048_g_at	17433	"Mobp"	MOBP	158.243	0	0.00452598	24.2336	0.873777	9.1571
99050_at	12391	"Cav3"	CAV3	214.033	0	0.0114004	16.755	0.771095	10.1017
99087_at	52696	"Zwint"		208.774	0	0.0175601	47.8224	0.846809	13.7594
99104_at	11450	"Adipoq"	ADIPOQ	103.248	0	0.0423611	3.73101	0.597002	7.9037
99120_f_at	107932	"Chd4"	CHD4	114.254	0	0.0140896	19.6519	0.867631	13.4795
99126_at	213742	"Xist"		333.919	0	0.00124114	9.09649	0.699088	7.5447
99152_at	14264	"Fmod"	FMOD	139.348	0	0.00756303	36.0744	0.891888	11.0626
99178_at	14758	"Gpm6b"		130.477	0	0.0241315	5.86235	0.719398	8.0682
99331_at	11790	"Speg"	SPEG	101.983	0	0.0277135	7.21221	0.7724	9.2764
99339_r_at	16508	"Kcnd2"	KCND2	294.44	0	0.00770157	5.72503	0.639848	5.6828
99366_at	217430	"Pqlc3"	PQLC3	94.3565	0	0.0377031	4.2908	0.56909	8.7556
99442_at	19711	"Resp18"	0	166.706	0	0.0115187	7.95773	0.753633	9.3195
99449_at	16536	"Kcnq2"	KCNQ2	412.818	0	0.000319224	40.4963	0.802215	11.1085
99455_s_at	54137	"Acrbp"	ACRBP	225.944	0	0.00499403	10.7935	0.738244	8.7797
99457_at	17345	"Mki67"	MKI67	93.5826	0	0.0580962	4.40415	0.449466	6.8094
99465_at	17257	"Mecp2"		117.78	0	0.0173209	14.4804	0.837415	10.3441
99494_at	20713	"Serpini1"	SERPINI1	234.407	0	0.00712725	25.933	0.808977	11.0455
99504_at	20451	"St8sia3"	ST8SIA3	375.684	0	0.000496962	16.2275	0.744816	7.9802
99508_at	57780	"Fxyd7"	FXYD7	157.349	0	0.00855365	24.3135	0.858365	10.1223
99510_at	18751	"Prkcb1"	PRKCB1	179.013	0	0.00952137	12.8687	0.779416	11.6823
99518_at	50530	"Mfap5"	MFAP5	157.021	0	0.0295402	7.77368	0.337168	6.3595
99549_at	18295	"Ogn"	OGN	144.539	0	0.0230122	4.01798	0.49595	8.1079
99556_s_at	21674	"Sry"		103.008	0	0.0222482	11.1779	0.822881	9.5101
99570_s_at	11938	"Atp2a2"	ATP2A2	93.4408	0	0.0388487	4.11815	0.582782	10.6576
99578_at	21973	"Top2a"	TOP2A	112.35	0	0.0296982	5.663	0.696961	9.0167
99582_at	17075	"Tacstd1"	TACSTD1	222.248	0	0.00757431	6.62523	0.703958	6.9277
99623_s_at	56177	"Olfm1"	OLFM1	318.471	0	0.00145587	20.2187	0.771229	9.0647
99633_at	26562	"Ncdn"	NCDN	273.211	0	0.00392613	30.8252	0.812728	12.4634
99637_at	12819	"Col15a1"	COL15A1	143.048	0	0.0219518	6.19884	0.648531	9.9418
99667_at	12862	"Cox6a2"	COX6A2	307.099	0	0.00716141	23.7008	0.750291	12.89
99669_at	16852	"Lgals1"	LGALS1	116.371	0	0.0284781	8.52171	0.241679	10.344
99671_at	11537	"Cfd"	CFD	153.327	0	0.0154237	7.94238	0.722129	10.8969
99823_r_at	52492	"D18Ertd232e"		177.051	0	0.0181898	17.3184	0.793245	9.839
99830_at	545156	"Kalrn"		162.016	0	0.00485398	14.6619	0.858737	7.9468
99856_r_at	18163	"Ctnnd2"	CTNND2	217.077	0	0.00586808	15.9626	0.789342	11.1883
99910_at	11418	"Accn1"	ACCN1	138.702	0	0.0122953	18.6094	0.848566	10.1729
99911_at	20359	"Sema6b"	SEMA6B	97.5372	0	0.0225123	11.9178	0.836876	9.5865
99937_at	17286	"Meox2"	MEOX2	291.557	0	0.00380432	5.99696	0.572444	6.8074
99944_at	15444	"Hpca"	HPCA	385.013	0	0.000416168	34.4713	0.801772	10.5379
AFFX-18SRNAMur/X00686_5_at		""		91.4895	0	0.0191682	13.9684	0.869352	9.5406
AFFX-DapX-3_at		""		631.093	0	1.67077e-05	73.6936	0.775784	9.3595
AFFX-DapX-5_at		""		685.334	0	2.73391e-06	78.5379	0.775776	8.4859
AFFX-DapX-M_at		""		784.165	0	2.03814e-07	105.771	0.775773	8.7541
AFFX-LysX-3_at		""		734.824	0	7.85757e-07	84.356	0.77062	8.7396
AFFX-LysX-5_at		""		599.522	0	9.64035e-06	49.2556	0.770623	7.7072
AFFX-LysX-M_at		""		616.677	0	1.11139e-05	57.4177	0.770628	8.9381
AFFX-PheX-3_at		""		367.824	0	0.00101173	28.3624	0.776733	10.6402
AFFX-PheX-5_at		""		707.84	0	2.52086e-06	90.4809	0.775776	9.267
AFFX-PheX-M_at		""		736.767	0	1.46671e-06	101.268	0.775774	8.7027
AFFX-ThrX-3_at		""		595.209	0	3.1446e-05	60.2603	0.77064	10.4493
AFFX-ThrX-5_at		""		456.628	0	0.000239052	34.995	0.770795	9.0457
AFFX-ThrX-M_at		""		738.772	0	7.17956e-07	85.521	0.770619	9.089
101149_at	20418	"Shc3"	SHC3	87.2441	1.11022e-16	0.0310147	8.53887	0.81798	7.5797
101219_at		""		86.8139	1.11022e-16	0.0361135	6.40528	0.256374	8.6534
102100_f_at		""		86.5192	1.11022e-16	0.0262603	10.2916	0.849936	7.8458
102374_at	53902	"Dscr1l2"	DSCR1L2	87.8785	1.11022e-16	0.0283405	9.22692	0.825542	10.3835
102431_at	17762	"Mapt"	MAPT	87.608	1.11022e-16	0.0558504	4.72945	0.39919	9.1905
102742_g_at	17762	"Mapt"	MAPT	86.5654	1.11022e-16	0.048535	3.71955	0.507791	8.7669
102817_at	22183	"U2af1-rs1"		87.8292	1.11022e-16	0.0273114	10.3403	0.841351	9.7295
103836_at	22380	"Wbp4"	WBP4	86.845	1.11022e-16	0.0330824	7.25832	0.77117	10.4429
104217_at	68616	"Gdpd3"		88.3871	1.11022e-16	0.0386204	5.68583	0.748739	9.7038
161610_at	29811	"Ndrg2"	NDRG2	88.4647	1.11022e-16	0.0407083	3.66079	0.511423	9.0746
93090_at	14183	"Fgfr2"	FGFR2	86.7622	1.11022e-16	0.0438694	3.69769	0.507628	9.8189
93750_at	227753	"Gsn"	GSN	87.6247	1.11022e-16	0.0420152	4.38464	0.549029	11.8734
94061_at	12925	"Crip1"	CRIP1	88.518	1.11022e-16	0.0458415	3.49284	0.463138	10.5752
94506_at	68219	"Nudt21"	NUDT21	87.4651	1.11022e-16	0.0282389	9.10392	0.823887	10.0903
94556_at	71982	"Snx1"	SNX10	88.6005	1.11022e-16	0.0402665	6.90478	0.74259	9.7578
94739_at	22063	"Trpc1"	TRPC1	86.8896	1.11022e-16	0.0370597	6.35534	0.753522	8.0136
94790_at	77559	"Agl"	AGL	86.7244	1.11022e-16	0.0340555	7.8412	0.805671	8.1023
96643_at	67701	"Wfdc2"	WFDC2	87.8233	1.11022e-16	0.0262453	8.74616	0.861788	9.4751
97228_at	66049	"Rogdi"	ROGDI	87.862	1.11022e-16	0.0245273	10.397	0.84656	11.8187
97849_at	12389	"Cav1"	CAV1	87.8862	1.11022e-16	0.0370146	7.29316	0.226936	6.3631
97915_at	226971	"Plekhb2"	PLEKHB2	88.3123	1.11022e-16	0.034135	12.2429	0.835465	12.2808
98833_at	17392	"Mmp3"	MMP3	87.8266	1.11022e-16	0.0429895	4.66355	0.698403	7.2323
99337_at	108100	"Baiap2"	BAIAP2	88.085	1.11022e-16	0.0423992	5.22567	0.757976	8.5572
99959_at	11639	"Ak3l1"		86.7254	1.11022e-16	0.0409938	3.9104	0.461823	7.1391
100374_at	50796	"Dmrt1"	DMRT1	86.3166	2.22045e-16	0.0173416	12.5427	0.894684	8.4478
101930_at	18032	"Nfix"	NFIX	85.5403	2.22045e-16	0.0368515	7.7763	0.206314	9.6274
103584_at	77208	"583471E12Rik"		86.1264	2.22045e-16	0.0470484	10.1731	0.813062	12.5166
104267_at	54338	"Slc23a2"	SLC23A2	85.5885	2.22045e-16	0.0362334	7.82383	0.792333	10.673
161001_at	102371	"AA4727"		85.4431	2.22045e-16	0.0265272	10.1918	0.844633	10.0015
94079_at	18952	"39329"	39329	86.3338	2.22045e-16	0.037709	6.94761	0.759884	10.6622
97217_at	229709	"Ahcyl1"	AHCYL1	85.8315	2.22045e-16	0.0312563	10.2914	0.825454	12.8895
100998_at	14961	"H2-Ab1"		84.9851	3.33067e-16	0.0387777	4.65069	0.64881	10.2014
101650_at	116731	"Pcdha1"	PCDHA1	85.2238	3.33067e-16	0.035376	7.2232	0.790491	9.7228
101689_at		""		85.0098	3.33067e-16	0.032614	9.00297	0.81709	7.5535
102916_s_at	81877	"Tnxb"	TNXB	85.1071	3.33067e-16	0.0465865	3.46493	0.537748	9.3501
104654_at	83766	"Actl6b"	ACTL6B	84.9866	3.33067e-16	0.0242722	11.9041	0.859877	9.1986
104684_at	14810	"Grin1"	GRIN1	84.7554	3.33067e-16	0.0205289	12.9925	0.869876	12.4649
160782_at	225283	"BC21395"	0	84.7533	3.33067e-16	0.0297847	9.11602	0.815285	11.091
160830_at	12794	"Cnih2"	CNIH2	84.7528	3.33067e-16	0.0213166	12.5681	0.87111	10.9146
161054_at	20745	"Spock1"	SPOCK1	85.2155	3.33067e-16	0.0186054	13.854	0.881522	9.1491
95282_at	15519	"Hsp9aa1"	HSP90AA1	84.8141	3.33067e-16	0.0545732	3.51775	0.463834	12.7751
95627_at	97064	"Wwtr1"	WWTR1	84.7741	3.33067e-16	0.0417997	4.75999	0.367196	8.4955
96935_at	67182	"Pdzk1ip1"	PDZK1IP1	84.8622	3.33067e-16	0.0402201	4.92446	0.700783	10.4337
100311_f_at	13586	"Ear1"		84.3553	4.44089e-16	0.0215811	12.7431	0.871296	8.5055
102044_at	22402	"Wisp1"	WISP1	84.3475	4.44089e-16	0.0304112	9.56186	0.833568	8.127
97949_at	14190	"Fgl2"	FGL2	84.3894	4.44089e-16	0.0443216	5.5257	0.316818	7.1297
98056_at	27280	"Phlda3"	PHLDA3	84.2964	4.44089e-16	0.052291	4.36079	0.434133	9.6297
100636_at	13685	"Eif4ebp1"	EIF4EBP1	83.912	5.55112e-16	0.0423274	6.46658	0.259865	7.5926
101921_at	19341	"Rab4a"	RAB4A	84.0697	5.55112e-16	0.0346373	7.82093	0.798214	9.9211
93381_at	11998	"Avp"	AVP	84.088	5.55112e-16	0.00654601	25.5187	0.932088	11.2613
95364_at	14675	"Gna14"	GNA14	83.9313	5.55112e-16	0.0515806	4.2828	0.698534	6.3231
98312_at	192199	"Rspo1"	RSPO1	83.7939	5.55112e-16	0.0416506	5.48105	0.72329	7.6229
99378_f_at	15006	"H2-Q1"		83.7537	5.55112e-16	0.0451675	4.45857	0.611509	11.0893
103311_at	79196	"Osbpl5"	OSBPL5	83.4902	6.66134e-16	0.0363902	6.97981	0.776021	11.2952
160172_at	17263	"Gtl2"	MEG3	83.526	6.66134e-16	0.049176	4.1963	0.41609	11.0906
97519_at	20750	"Spp1"	SPP1	83.5468	6.66134e-16	0.0474941	3.46738	0.519492	9.2095
102037_at	212307	"Mapre2"	MAPRE2	83.2653	7.77156e-16	0.0247585	11.9549	0.856999	9.4038
103913_at	57743	"Sec61a2"	SEC61A2	83.0639	7.77156e-16	0.0378388	7.88421	0.785892	10.9951
160455_s_at	52696	"Zwint"		83.0828	7.77156e-16	0.0571111	3.52827	0.611541	12.3714
96012_f_at	17184	"Matr3"	MATR3	83.2911	7.77156e-16	0.048836	3.62794	0.492838	12.1977
98514_at	21788	"Tfpi"	TFPI	83.3581	7.77156e-16	0.025758	12.5611	0.858982	8.9563
99561_f_at	53624	"Cldn7"	CLDN7	83.1772	7.77156e-16	0.0247473	10.727	0.866353	8.4667
103225_at	69537	"Dnase1l1"		82.8965	8.88178e-16	0.0367697	10.0891	0.179761	7.1221
161026_s_at	27359	"Sytl4"		82.8651	8.88178e-16	0.0560337	3.7892	0.668226	7.5666
98475_at	17181	"Matn2"	MATN2	82.8933	8.88178e-16	0.0470934	4.64198	0.374069	6.7432
161184_f_at	21846	"Tie1"	TIE1	82.6278	9.99201e-16	0.0464446	4.46077	0.401795	7.0428
99062_at	58998	"Pvrl3"	PVRL3	82.7816	9.99201e-16	0.0401136	6.30597	0.759057	6.6704
100061_f_at	16612	"Klk1"		82.4589	1.11022e-15	0.0128469	16.2934	0.91335	10.1568
99108_s_at	14600	"Ghr"	GHR	82.2466	1.22125e-15	0.055442	4.92321	0.366905	7.426
94930_at	21826	"Thbs2"	THBS2	81.7006	1.55431e-15	0.058457	3.8636	0.526071	7.1803
100064_f_at	14609	"Gja1"	GJA1	81.6002	1.66533e-15	0.0874711	4.4679	0.583023	12.4168
101593_at	68337	"Crip2"	CRIP2	81.5875	1.66533e-15	0.0375723	7.9694	0.796371	11.1433
160828_at	16324	"Inhbb"	INHBB	81.6752	1.66533e-15	0.0608232	3.4319	0.622259	6.521
96311_at	17196	"Mbp"	MBP	81.6327	1.66533e-15	0.0811954	3.46321	0.596364	8.2842
103200_at	193385	"6335D4Rik"	C6orf32	81.5082	1.77636e-15	0.0462818	4.87332	0.695557	7.3561
96222_at	80744	"BC3993"	0	81.519	1.77636e-15	0.0447566	4.05034	0.594044	7.5304
98350_at	20606	"Sstr2"	SSTR2	81.4641	1.77636e-15	0.0370168	7.42304	0.811567	7.7771
100444_at	12568	"Cdk5"	CDK5	81.3861	1.88738e-15	0.0329731	10.145	0.83603	11.2303
93302_at	21785	"Tff2"	TFF2	81.3944	1.88738e-15	0.0164313	13.2963	0.902401	8.051
94805_f_at	319162	"Hist3h2a"	HIST3H2A	81.3906	1.88738e-15	0.0298391	11.6452	0.850616	13.3601
94948_at	22051	"Trip6"	TRIP6	81.3872	1.88738e-15	0.0423086	6.94512	0.228631	9.6245
97305_at	66164	"Nip7"	NIP7	81.2437	1.9984e-15	0.0420537	5.6035	0.739603	9.9061
97477_at	30057	"Timm8b"	TIMM8B	80.9883	2.22045e-15	0.0462979	3.42017	0.50605	9.5195
93048_at	53895	"Clpp"	CLPP	80.8261	2.44249e-15	0.0474256	3.65218	0.466755	10.2131
94356_at	27223	"Trp53bp1"	TP53BP1	80.7972	2.44249e-15	0.0455435	4.48305	0.653767	8.8554
100325_at	14727	"Gp49a"		80.5281	2.77556e-15	0.0481238	5.70619	0.743843	7.8316
93923_at	217218	"Atxn7l3"		80.5098	2.77556e-15	0.0318121	8.57459	0.832566	10.6187
104513_at	69749	"2414N9Rik"		80.4268	2.88658e-15	0.0401996	6.29989	0.753887	9.6254
103743_at	77569	"3732412D22Rik"	0	80.399	2.9976e-15	0.0664153	6.33383	0.27586	7.8158
100981_at	15957	"Ifit1"	IFIT1	80.3298	3.10862e-15	0.0582542	3.40808	0.582118	6.9734
161083_at	330177	"Taok3"	TAOK3	80.1847	3.21965e-15	0.0428694	5.52397	0.724892	8.0554
99481_at	98660	"Atp1a2"	ATP1A2	80.1993	3.21965e-15	0.0470103	3.56357	0.511055	9.4221
161894_r_at		""		80.1467	3.33067e-15	0.0424224	7.65091	0.787997	10.579
99800_at	16728	"L1cam"		80.0853	3.44169e-15	0.0196296	13.4666	0.889245	9.2789
92768_s_at	11656	"Alas2"		80.0082	3.55271e-15	0.0249128	12.2607	0.872026	11.2382
104032_at	546071	"Mast3"	MAST3	79.8466	3.88578e-15	0.0437341	5.28785	0.731589	10.2178
94534_at	67834	"Idh3a"	IDH3A	79.8057	3.88578e-15	0.0437737	3.5634	0.518948	10.3707
92567_at	12832	"Col5a2"	COL5A2	79.7303	4.10783e-15	0.0572747	6.39531	0.264354	8.1867
95503_at	56772	"Mllt11"	MLLT11	79.6338	4.21885e-15	0.0865839	3.43168	0.601228	8.3916
95063_at	66953	"Cdca7"		79.6051	4.32987e-15	0.0439248	5.37844	0.731962	8.7488
94182_at	12300	"Cacng2"	CACNG2	79.4667	4.55191e-15	0.0331202	8.61015	0.829869	10.4959
97322_at	69774	"Ms4a6b"	MS4A6A	79.4945	4.55191e-15	0.0774032	3.3594	0.693292	5.5865
104302_f_at	76501	"Commd9"	COMMD9	79.4498	4.66294e-15	0.0407521	7.16148	0.80399	9.8321
161405_r_at	72148	"26119F3Rik"	C8orf42	79.1568	5.32907e-15	0.03773	8.1964	0.808438	8.3907
100057_at	67711	"Nsmce1"	NSMCE1	79.0423	5.66214e-15	0.0576324	3.5225	0.527973	9.1701
104206_at	67434	"573557B15Rik"	0	78.9772	5.77316e-15	0.0426429	5.65304	0.752447	8.7654
95497_at	66131	"Tipin"	TIPIN	78.8511	6.21725e-15	0.0310954	9.42369	0.846827	8.9591
94407_at	72727	"B3gat3"	B3GAT3	78.7764	6.43929e-15	0.0180572	15.1911	0.893449	10.4379
99553_f_at	67792	"Rgs8"	RGS8	78.6916	6.66134e-15	0.0350539	7.98311	0.828162	9.5059
103035_at	21354	"Tap1"	TAP1	78.6135	6.88338e-15	0.052713	3.41015	0.534534	9.0802
100927_at	18830	"Pltp"	PLTP	78.592	6.99441e-15	0.0491868	3.84957	0.579781	10.7488
102736_at	20296	"Ccl2"	CCL2	78.4788	7.32747e-15	0.0874953	3.36808	0.615735	6.762
96337_at	14724	"Gp1bb"	GP1BB	78.3799	7.77156e-15	0.0443245	5.06578	0.700065	9.0332
100507_at	18133	"Nov"	NOV	78.2542	8.21565e-15	0.0319712	10.5322	0.846802	10.2826
100109_s_at	16663	"Krt13"	KRT13	78.1384	8.65974e-15	0.0361089	9.76989	0.827406	7.7859
102668_at	19013	"Ppara"	PPARA	78.1298	8.65974e-15	0.0304659	9.61171	0.850814	9.5187
99643_f_at	12876	"Cpe"	CPE	78.1141	8.77076e-15	0.0537035	6.66813	0.746743	12.888
104565_at	11782	"Ap4s1"	AP4S1	77.834	9.99201e-15	0.0543043	7.50073	0.771454	10.8345
101585_at	53328	"Pgrmc1"		77.8202	1.0103e-14	0.0574533	3.3256	0.436383	10.5292
97442_at	67547	"Slc39a8"	SLC39A8	77.8145	1.0103e-14	0.0732972	3.48585	0.583311	7.5069
98033_at	66857	"111H23Rik"	0	77.7107	1.06581e-14	0.044258	8.63471	0.194653	8.4027
160536_at	15461	"Hras1"	HRAS	77.6555	1.08802e-14	0.0469653	6.59784	0.754241	11.0998
94982_f_at	79059	"Nme3"	NME3	77.622	1.11022e-14	0.0398281	8.21662	0.191802	8.9217
103833_at	15258	"Hipk2"	HIPK2	77.5927	1.12133e-14	0.0421777	7.41298	0.204198	9.7964
95148_at	11637	"Ak2"	AK2	77.5591	1.14353e-14	0.0487781	3.51204	0.529852	9.9038
161656_r_at	19123	"Proc"	PROC	77.4857	1.17684e-14	0.0453122	5.68136	0.72188	10.3731
92217_s_at	14727	"Gp49a"		77.4143	1.22125e-14	0.0435379	4.0718	0.592815	7.6078
97756_s_at	116731	"Pcdha1"	PCDHA1	77.2985	1.28786e-14	0.0369746	8.31136	0.814	9.1998
98604_at	18114	"Nnp1"	0	77.2758	1.29896e-14	0.0337764	7.98399	0.823191	10.7126
162256_r_at	72502	"Cwf19l1"	CWF19L1	77.2662	1.31006e-14	0.0440898	6.15747	0.235075	9.5674
97319_at	56437	"Rrad"	RRAD	77.2575	1.31006e-14	0.0191531	25.8027	0.907628	11.4442
102725_at	16497	"Kcnab1"	KCNAB1	77.1856	1.36557e-14	0.0332314	9.12343	0.846069	8.2289
92770_at	20200	"S1a6"	S100A6	77.1727	1.36557e-14	0.0526258	3.35296	0.478544	10.9832
93362_at	11773	"Ap2m1"	AP2M1	77.0917	1.42109e-14	0.0362211	8.42058	0.821713	12.6787
103981_at	22184	"Zrsr2"		77.0766	1.43219e-14	0.0531835	3.72778	0.619738	7.8942
93370_at	110058	"Syt17"	SYT17	77.0765	1.43219e-14	0.0454498	5.89931	0.777214	8.528
93215_at	21927	"Tnfaip1"	TNFAIP1	76.9235	1.54321e-14	0.061043	3.7198	0.34877	8.3478
100024_at	27428	"Shroom3"	SHROOM3	76.7389	1.68754e-14	0.044138	3.982	0.455542	8.3718
162231_r_at	67943	"Mesdc2"	MESDC2	76.6771	1.73195e-14	0.0367445	8.04466	0.183433	6.6181
99372_at	14739	"Edg5"	EDG5	76.6664	1.74305e-14	0.0464793	6.22096	0.246422	9.28
96703_at	94275	"Maged1"		76.576	1.82077e-14	0.0452238	7.38738	0.78779	12.5232
97360_at	68119	"Cmtm3"	CMTM3	76.4208	1.95399e-14	0.0424526	9.2958	0.820751	8.8394
161902_f_at	14681	"Gnao1"	GNAO1	76.3051	2.06501e-14	0.0371599	8.74092	0.833168	9.0935
102786_at	12725	"Clcn3"	CLCN3	76.1391	2.23155e-14	0.0427253	8.27113	0.800799	11.7856
96168_at	71819	"Kif23"	KIF23	76.0182	2.36478e-14	0.0516686	4.41849	0.684486	8.3533
102163_at	20646	"Snrpn"	SNRPN	75.9898	2.39808e-14	0.0726305	3.239	0.6286	9.8141
94289_r_at	80884	"Maged2"		75.9725	2.42029e-14	0.0444273	3.50104	0.527564	10.1536
101408_at	14431	"Gamt"	GAMT	75.8858	2.52021e-14	0.0370947	8.55145	0.822088	10.7238
93713_at	20416	"Shc1"	SHC1	75.8164	2.60902e-14	0.0475704	5.53921	0.273779	8.048
95916_at	329650	"Med12l"	MED12L	75.6513	2.81997e-14	0.0306237	10.7392	0.857592	7.6963
103330_at	20744	"Strbp"	STRBP	75.6397	2.83107e-14	0.0543849	4.45985	0.392407	8.0715
97571_r_at	21941	"Tnfrsf8"	TNFRSF8	75.5348	2.9754e-14	0.0474702	6.28661	0.75629	9.1157
103748_at	74440	"493347C3Rik"	0	75.5151	3.0087e-14	0.0481924	5.96133	0.744192	10.8666
93040_at	56188	"Fxyd1"	FXYD1	75.5043	3.01981e-14	0.0399892	9.76972	0.833706	13.1096
162479_f_at		""		75.4144	3.15303e-14	0.0526332	5.48082	0.281558	9.6938
99994_at	12683	"Cidea"	CIDEA	75.3928	3.18634e-14	0.0444624	4.8917	0.698407	9.0486
103709_at	12842	"Col1a1"	COL1A1	75.2445	3.41949e-14	0.0568495	4.91362	0.335197	10.2859
104409_at	14809	"Grik5"	GRIK5	75.0696	3.71925e-14	0.0289198	10.7515	0.862311	9.5748
98008_at	20312	"Cx3cl1"	CX3CL1	75.0424	3.76366e-14	0.0387594	8.41269	0.826338	11.4422
95696_at	30926	"Txnl2"	TXNL2	74.9838	3.86358e-14	0.0425149	7.77532	0.800586	12.0244
101881_g_at	12822	"Col18a1"	COL18A1	74.9483	3.93019e-14	0.0521443	3.61464	0.590383	9.481
92262_at	22401	"Zmat3"	ZMAT3	74.8134	4.19664e-14	0.0396126	7.41142	0.799692	10.3831
100523_r_at	22381	"Wbp5"		74.7712	4.27436e-14	0.0482798	4.55136	0.654587	9.7268
160260_at	66231	"Thoc7"	THOC7	74.7639	4.29656e-14	0.0520175	5.14786	0.690705	8.8306
101676_at	14778	"Gpx3"	GPX3	74.7351	4.35207e-14	0.0504923	4.04888	0.371151	11.0274
99950_at	21374	"Tbp"	TBP	74.7144	4.39648e-14	0.0415633	6.33623	0.810969	9.2245
95138_at	74781	"Wipi2"	WIPI2	74.6991	4.42979e-14	0.0581448	3.71935	0.628575	9.8688
92366_at	16773	"Lama2"	LAMA2	74.6111	4.61853e-14	0.0526013	3.5304	0.506748	9.2671
162347_f_at	12111	"Bgn"		74.5922	4.65183e-14	0.0466364	6.54227	0.238262	10.0264
104350_at	20416	"Shc1"	SHC1	74.3066	5.32907e-14	0.0454122	5.51868	0.265934	8.7474
101578_f_at	11461	"Actb"	ACTB	74.2239	5.54001e-14	0.0495608	3.52479	0.502654	11.0525
101588_at	20501	"Slc16a1"	SLC16A1	74.1709	5.68434e-14	0.0336362	10.6167	0.858201	7.2994
94934_at	11609	"Agtr2"		74.1491	5.73985e-14	0.0442182	6.19628	0.809009	6.8719
97773_at	12490	"Cd34"	CD34	74.1293	5.79536e-14	0.0466277	3.8148	0.5679	8.6174
100440_f_at	11733	"Ank1"	ANK1	74.0945	5.89528e-14	0.0515933	3.50813	0.495598	10.8085
160366_at	407819	"BC31181"	0	73.9502	6.31717e-14	0.0493714	6.69278	0.768464	11.0085
103070_at	19261	"Sirpa"	SIRPA	73.7444	6.9611e-14	0.0542052	5.22603	0.704417	10.3489
104423_at	76843	"Dtl"	DTL	73.5277	7.71605e-14	0.0495927	4.83174	0.708983	8.3369
94418_at	170439	"Elovl6"	ELOVL6	73.4374	8.04912e-14	0.0580323	3.87647	0.482747	7.9185
162005_at	80280	"Cdk5rap3"	CDK5RAP3	73.4255	8.09353e-14	0.0451166	6.57683	0.215132	9.0175
92597_s_at	11966	"Atp6v1b2"	ATP6V1B2	73.4045	8.17124e-14	0.0259494	11.8799	0.882889	8.748
99071_at	17476	"Mpeg1"	0	73.3824	8.26006e-14	0.0764827	3.26662	0.603145	10.0273
101886_f_at	14964	"H2-D1"		73.3145	8.52651e-14	0.0586127	3.30813	0.450533	11.5399
104093_at	16985	"Lsp1"	LSP1	73.2817	8.65974e-14	0.0544722	10.0061	0.825235	11.7722
103508_at	76073	"Pcgf5"	PCGF5	73.0648	9.60343e-14	0.0314593	10.166	0.863315	8.0894
160497_at	67706	"18159G22Rik"	0	72.9911	9.9365e-14	0.0387377	10.0696	0.161684	8.7348
102256_at	21384	"Tbx15"	TBX15	72.9025	1.03695e-13	0.0419843	7.35943	0.819469	8.4734
102161_f_at	14964	"H2-D1"		72.8805	1.04805e-13	0.0505446	3.95907	0.574512	11.2858
97085_at	52360	"D8Ertd362e"		72.7414	1.1191e-13	0.0440763	7.20545	0.800596	7.7289
99445_at	68682	"Slc44a2"	SLC44A2	72.6884	1.14686e-13	0.0484779	3.39836	0.482281	8.585
103294_at	19737	"Rgs5"	RGS5	72.6576	1.16351e-13	0.04975	3.42481	0.511711	8.2323
161308_f_at	22601	"Yap1"	YAP1	72.6203	1.18461e-13	0.0412889	8.05154	0.173578	7.157
160090_f_at	11674	"Aldoa"	ALDOA	72.5763	1.21014e-13	0.055101	3.36911	0.439542	13.3787
162447_f_at	78388	"Mvp"	MVP	72.5242	1.24012e-13	0.0443456	6.91039	0.208771	8.7938
104597_at	14469	"Gbp2"	GBP1	72.5184	1.24345e-13	0.0478641	4.24549	0.390621	8.2082
160083_at	669888	""		72.511	1.24789e-13	0.0523528	6.32375	0.766686	9.3157
104639_i_at	75316	"Josd3"	JOSD3	72.4643	1.27565e-13	0.0473906	5.37677	0.741574	9.9921
160385_at	68133	"Gcsh"		72.1809	1.45883e-13	0.0519309	3.95915	0.607733	10.1535
162448_f_at	80888	"Hspb8"	HSPB8	72.1554	1.4766e-13	0.0519192	4.20072	0.654345	7.7342
99622_at	16600	"Klf4"	KLF4	72.0192	1.5743e-13	0.0533137	5.0202	0.320565	8.188
94833_at	14314	"Fstl1"	FSTL1	71.8554	1.70086e-13	0.0371108	12.7925	0.861521	10.9651
99098_at	110196	"Fdps"	FDPS	71.8102	1.73861e-13	0.0508797	3.4966	0.54882	10.4964
161575_f_at	26414	"Mapk1"	MAPK10	71.7051	1.82632e-13	0.0719388	3.31775	0.63798	7.5327
100465_i_at	381633	"Gm1673"	0	71.6719	1.85518e-13	0.0539739	5.11123	0.739732	10.0669
161754_f_at	12091	"Glb1"	GLB1	71.6467	1.87739e-13	0.0484105	6.29251	0.772346	8.5736
162171_f_at	14183	"Fgfr2"	FGFR2	71.5441	1.97065e-13	0.0683963	3.45605	0.52632	5.5167
94270_at	16668	"Krt18"	KRT18	71.5013	2.01172e-13	0.0443452	6.39715	0.786285	9.2052
104116_at	52331	"D5Ertd593e"	0	71.4005	2.10942e-13	0.0616014	3.26379	0.570436	8.2647
101538_i_at	104158	"Ces3"	CES3	71.33	2.18159e-13	0.0529813	4.55317	0.697104	10.1842
99545_at	21689	"Tekt1"	TEKT1	71.2893	2.22378e-13	0.0546403	4.33469	0.702512	6.7641
96670_at	76263	"Gstk1"	GSTK1	71.2583	2.25597e-13	0.0573422	3.55954	0.589227	9.9375
93026_at	56615	"Mgst1"	MGST1	71.2311	2.28595e-13	0.0560572	3.5256	0.546143	9.6411
104743_at	12554	"Cdh13"	CDH13	71.2131	2.30482e-13	0.0569777	3.47269	0.451893	8.7386
98055_at	53619	"Blcap"	BLCAP	71.1771	2.34479e-13	0.0590623	3.30917	0.566572	9.6938
103253_at	22342	"Lin7b"	LIN7B	71.1466	2.37921e-13	0.0371294	8.55732	0.840736	9.4561
99057_at	21838	"Thy1"	THY1	70.916	2.65232e-13	0.0603225	3.22465	0.537554	10.9283
95183_i_at		""		70.8318	2.76001e-13	0.0501205	6.34278	0.774744	8.5385
161815_f_at	17840	"Mup1"		70.827	2.76668e-13	0.0814882	3.29588	0.630601	6.5257
101059_at	17984	"Ndn"	NDN	70.6518	3.00537e-13	0.0492509	4.92549	0.683855	10.9859
93061_at	16404	"Itga7"	ITGA7	70.6235	3.04534e-13	0.0496757	5.78353	0.746727	10.2823
AFFX-MURINE_b1_at		""		70.5819	3.1064e-13	0.0755929	3.19597	0.388596	12.8748
102227_g_at	55987	"Cpxm2"	CPXM2	70.4931	3.23963e-13	0.0496769	6.20364	0.758683	8.6039
102271_at	52915	"D11Bwg28e"	ZMIZ2	70.4574	3.29403e-13	0.0526549	4.50985	0.7067	10.7714
98483_at	12297	"Cacnb3"	CACNB3	70.3723	3.42948e-13	0.0447276	6.64343	0.783868	10.2619
103494_at	216350	"Tspan8"	TSPAN8	70.1204	3.86247e-13	0.0465245	6.55993	0.80495	7.4721
162188_f_at	18452	"P4ha2"	P4HA2	70.0795	3.93796e-13	0.0444452	6.62666	0.194332	9.1708
101399_at	15530	"Hspg2"	HSPG2	70.0458	4.00124e-13	0.0466695	7.21187	0.208312	10.3007
93251_at	18082	"Nipsnap1"	NIPSNAP1	70.0093	4.07119e-13	0.0555662	4.84278	0.344291	8.1627
99840_at	18610	"Pdyn"	PDYN	69.9309	4.2244e-13	0.0528898	5.50286	0.766075	8.1272
95386_at	225010	"Lycat"	LYCAT	69.9196	4.24771e-13	0.0496607	6.55884	0.801929	10.8451
160965_at	54153	"Rasa4"	RASA4	69.8312	4.42757e-13	0.0471153	7.71624	0.804104	9.3493
98440_at	67103	"Ltb4dh"	LTB4DH	69.8058	4.48197e-13	0.0545266	4.84579	0.689733	9.0753
98531_g_at	14455	"Gas5"		69.757	4.58633e-13	0.0534831	5.43395	0.71731	12.3354
161318_f_at	12386	"Ctnna2"	CTNNA2	69.7277	4.64961e-13	0.0628703	3.3229	0.594246	5.4863
95440_at	67063	"281432L12Rik"	C9orf125	69.714	4.67959e-13	0.0544209	5.22384	0.70541	10.1803
95544_at	72296	"Rusc1"	RUSC1	69.5569	5.04041e-13	0.0346227	10.2013	0.863438	8.8108
99566_at	21991	"Tpi1"	TPI1	69.5307	5.10259e-13	0.0488933	8.45337	0.185045	11.5583
161841_r_at	75692	"23173E15Rik"	0	69.3116	5.65881e-13	0.0513255	6.04931	0.770266	10.4059
101007_at	17347	"Mknk2"	MKNK2	69.2508	5.82423e-13	0.0575061	3.51314	0.41198	10.6949
97950_at	22436	"Xdh"	XDH	69.1989	5.96856e-13	0.057425	3.29375	0.548248	8.0759
92265_f_at	20822	"Trove2"	TROVE2	69.1546	6.09401e-13	0.0563473	3.37438	0.541326	9.0044
93332_at	12491	"Cd36"	CD36	69.1203	6.19393e-13	0.0524037	5.80479	0.774565	8.1831
97089_at	53320	"Folh1"	FOLH1	69.1174	6.20171e-13	0.0874426	3.41372	0.715957	6.0684
104432_at	11858	"Rnd2"	RND2	68.7829	7.26308e-13	0.0600509	3.8379	0.663403	9.261
97295_at	52276	"Cdca8"	CDCA8	68.7481	7.38298e-13	0.0455537	7.69348	0.81931	9.7536
102104_f_at	73656	"Ms4a6c"		68.688	7.59504e-13	0.0511381	5.31766	0.745406	7.9977
96881_at	66200	"Commd6"	COMMD6	68.656	7.7105e-13	0.040331	8.2522	0.164826	8.7791
92927_at	14009	"Etv1"	ETV1	68.6437	7.75602e-13	0.0582795	4.79589	0.76533	7.7208
94004_at	12798	"Cnn2"	CNN2	68.3836	8.76743e-13	0.053107	6.32217	0.235826	7.7777
96295_at	107272	"Psat1"	PSAT1	68.3452	8.92841e-13	0.0572876	4.98321	0.284193	9.0215
92790_at	16647	"Kpna2"	KPNA2	68.2923	9.15379e-13	0.0542858	4.52933	0.675096	8.8592
104388_at	20308	"Ccl9"		68.1831	9.63674e-13	0.0592468	4.32646	0.391477	8.4479
95785_s_at	19349	"Rab7"	RAB7	68.1112	9.9698e-13	0.0432772	9.57395	0.154193	8.8621
100427_at	19277	"Ptpro"	PTPRO	68.0064	1.0475e-12	0.0625965	3.42259	0.609477	8.2875
103092_at	68729	"Trim37"	TRIM37	67.9944	1.05338e-12	0.0587464	3.26295	0.523365	8.3837
93864_s_at	13800	"Enah"	ENAH	67.9059	1.09823e-12	0.0553473	4.77308	0.322187	5.9118
96699_at	15312	"Hmgn1"	HMGN1	67.7172	1.20048e-12	0.0496242	3.73239	0.558893	13.1913
92673_at	20404	"Sh3gl2"	SH3GL2	67.7006	1.20992e-12	0.0421742	8.74202	0.849303	7.112
103422_at	12479	"Cd1d1"	CD1D	67.6887	1.21669e-12	0.0455757	8.10473	0.827376	8.7855
101786_at	16492	"Kcna4"	KCNA4	67.6483	1.24012e-12	0.0409539	8.64482	0.835284	6.3292
96650_at	11992	"Auh"	AUH	67.641	1.24434e-12	0.0539949	3.45417	0.55384	9.0177
99962_at	16563	"Kif2a"	KIF2A	67.5025	1.32827e-12	0.0565629	3.58997	0.59452	8.0618
96049_at	12111	"Bgn"		67.3251	1.44407e-12	0.0557054	3.36152	0.458574	11.536
93569_f_at	544988	""		67.2421	1.50169e-12	0.0572494	4.20523	0.648702	7.8378
101331_f_at	637260	""		67.2372	1.50513e-12	0.0536183	5.98359	0.841715	8.1324
99081_at	12258	"Serping1"	SERPING1	67.2166	1.5199e-12	0.0603274	3.44365	0.525632	11.1136
101923_at	27226	"Pla2g7"	PLA2G7	67.0742	1.62526e-12	0.0577083	3.37435	0.549658	8.3042
98818_at	14815	"Nr3c1"	NR3C1	66.9775	1.70097e-12	0.0582135	3.86881	0.398854	6.1148
160585_at	67239	"Bxdc1"	BXDC1	66.8143	1.83698e-12	0.0443124	7.6748	0.821127	7.4076
93069_at	56550	"Ube2d2"	UBE2D2	66.7533	1.89049e-12	0.0543137	5.61356	0.743235	10.4821
97411_at	13605	"Ect2"	ECT2	66.6824	1.95466e-12	0.0778255	3.13759	0.603924	7.4599
92422_at	12652	"Chga"	CHGA	66.6546	1.98042e-12	0.0345221	9.63592	0.865743	10.9667
102993_at	14594	"Ggta1"	GGTA1	66.6213	2.01172e-12	0.0494853	3.92564	0.418116	9.5158
99916_at	18755	"Prkch"	PRKCH	66.5559	2.07456e-12	0.056899	3.8477	0.393648	7.2947
97173_f_at	15013	"H2-Q2"		66.4877	2.14229e-12	0.0565722	4.78137	0.314048	8.248
95123_at	75871	"493566A11Rik"	0	66.4489	2.18181e-12	0.0532197	3.49939	0.57307	8.2636
161998_f_at	234593	"Ndrg4"	NDRG4	66.4482	2.18259e-12	0.0418427	7.69972	0.824215	8.789
104460_at	12291	"Cacna1g"	CACNA1G	66.4409	2.19003e-12	0.0393573	10.3861	0.8642	8.7024
92603_at	11972	"Atp6vd1"	ATP6V0D1	66.2659	2.3781e-12	0.0440868	9.79157	0.846207	12.1221
95721_at	17164	"Mapkapk2"	MAPKAPK2	66.2548	2.39053e-12	0.0587425	5.20999	0.284431	10.4927
100001_at	12502	"Cd3g"	CD3G	66.1345	2.52975e-12	0.0620034	3.66914	0.649545	7.5697
96840_at	93739	"Gabarapl2"	GABARAPL2	66.1342	2.5302e-12	0.0511681	8.53284	0.827053	12.2032
93081_at	245688	"Rbbp7"		66.1109	2.55806e-12	0.0486365	5.48427	0.759998	12.4464
96759_r_at	67815	"Sec14l2"	SEC14L2	66.0151	2.67608e-12	0.0562186	6.53904	0.783214	10.3841
160253_at	66141	"Ifitm3"	IFITM3	65.9486	2.76112e-12	0.0535848	3.67952	0.415515	10.7727
98423_at	14619	"Gjb2"	GJB2	65.8422	2.90301e-12	0.0820409	3.28948	0.606522	8.3852
95803_at	19261	"Sirpa"	SIRPA	65.833	2.91545e-12	0.0476528	7.27063	0.808881	9.1391
96710_at	77605	"H2afv"	H2AFV	65.8128	2.94331e-12	0.0458908	7.03355	0.825976	11.6644
94305_at	12842	"Col1a1"	COL1A1	65.6957	3.11007e-12	0.0707311	3.14853	0.452297	10.8282
92794_f_at	18102	"Nme1"	NME1	65.6683	3.15037e-12	0.059621	3.36947	0.566613	8.1113
160286_at	110052	"Dek"	DEK	65.6632	3.15803e-12	0.0374984	9.78599	0.869169	10.7599
96518_at	211652	"Wwc1"	WWC1	65.5656	3.30636e-12	0.0570632	3.56141	0.472301	8.5614
101381_at	54189	"Rabep1"	RABEP1	65.5495	3.33156e-12	0.0459575	8.39589	0.837857	8.7674
92472_f_at	20556	"Slfn2"		65.4853	3.4337e-12	0.0608571	3.72794	0.656587	8.1052
160657_at	16201	"Ilf3"	ILF3	65.4823	3.43847e-12	0.0474456	8.09949	0.836431	11.1862
161074_at	13026	"Pcyt1a"	PCYT1A	65.3603	3.64164e-12	0.0487122	3.7266	0.440273	8.8079
93328_at	15186	"Hdc"	HDC	65.1002	4.11537e-12	0.0604767	4.48676	0.726438	8.9256
94020_at	23999	"Ptk9l"	PTK9L	65.055	4.20375e-12	0.0299792	15.0292	0.890942	11.8548
97421_at	14211	"Smc2"	SMC2	65.0015	4.311e-12	0.0547321	7.17043	0.808774	9.0845
93354_at	11812	"Apoc1"	APOC1	64.9205	4.4782e-12	0.0706825	3.63041	0.684086	8.7621
99563_at	20729	"Spin"	SPIN	64.8061	4.72578e-12	0.0550926	4.84394	0.70195	11.0394
100567_at	11770	"Fabp4"	FABP4	64.7582	4.83336e-12	0.0674315	3.38908	0.503808	7.6423
93221_at	15437	"Hoxd8"	HOXD8	64.7555	4.83946e-12	0.0558495	3.40363	0.526554	8.5091
161114_i_at	76155	"63359M23Rik"		64.641	5.10703e-12	0.0721519	3.54973	0.664243	6.9328
102763_at	57435	""	0	64.6393	5.11124e-12	0.0562392	4.59025	0.692401	8.8071
102710_at	54519	"Apbb1ip"	APBB1IP	64.4795	5.50981e-12	0.0544885	4.53916	0.673331	8.8894
161916_r_at	18816	"Serpinf2"	SERPINF2	64.2302	6.1946e-12	0.0494043	4.81671	0.292084	8.8727
104412_at	14677	"Gnai1"	GNAI1	64.1896	6.31384e-12	0.056866	3.45286	0.491389	9.0839
103886_at	13476	"Reep5"	REEP5	64.1731	6.36291e-12	0.0397588	12.4941	0.869394	12.4718
102976_at	12189	"Brca1"	BRCA1	64.0426	6.76537e-12	0.0642863	3.81776	0.671572	6.8323
96766_s_at	22174	"Tyro3"	TYRO3	63.9811	6.96354e-12	0.0664286	3.26619	0.535566	8.8825
160067_at	67870	"23157D15Rik"	0	63.978	6.97375e-12	0.0717253	3.21174	0.608881	9.4288
92788_f_at	12626	"Cetn3"	CETN3	63.9612	7.02871e-12	0.0432211	10.8134	0.856034	11.9355
94977_at	16438	"Itpr1"	ITPR1	63.8767	7.31359e-12	0.0721195	3.52592	0.515964	8.946
103644_at	13479	"Dpep1"	DPEP1	63.792	7.61047e-12	0.0584522	4.75384	0.315512	8.4906
93220_at	12830	"Col4a5"		63.733	7.82396e-12	0.0595436	4.83019	0.708672	8.3994
95120_at	66109	"Tspan13"	TSPAN13	63.5988	8.33311e-12	0.0599852	4.34584	0.65214	9.5464
100156_at	17218	"Mcm5"	MCM5	63.5851	8.38662e-12	0.041561	11.086	0.864719	11.5172
101590_at	16784	"Lamp2"		63.5356	8.58413e-12	0.0585401	4.50248	0.294385	10.1976
94633_at	14526	"Gcg"	GCG	63.5039	8.71281e-12	0.049822	5.81218	0.76614	7.1746
98569_at	227731	"Slc25a25"	SLC25A25	63.4701	8.85203e-12	0.0578391	5.41145	0.743274	11.2717
160926_r_at		""		63.2442	9.84213e-12	0.0599418	5.72305	0.770987	6.0353
100372_at	14405	"Gabrg1"		63.1316	1.03765e-11	0.0527628	6.73579	0.836189	7.2849
92633_at	64138	"Ctsz"	CTSZ	63.1256	1.04059e-11	0.0563502	4.1081	0.375788	8.1363
97004_at	56015	"Olfr71"	OR13J1	62.8762	1.16975e-11	0.0765486	5.17685	0.262053	10.3242
160590_r_at	69156	"Comtd1"	COMTD1	62.7984	1.21324e-11	0.0565444	4.94441	0.71203	10.6244
101070_at	54484	"Mkrn1"	MKRN1	62.7493	1.24152e-11	0.0579183	3.57542	0.463494	9.3907
97923_at	235439	"Herc1"	HERC1	62.7307	1.25243e-11	0.0597784	3.70529	0.621099	11.1534
160214_at	71835	"Lancl2"	LANCL2	62.7101	1.26458e-11	0.0535116	5.66451	0.765478	7.5372
93454_at	17064	"Cd93"	CD93	62.4437	1.43291e-11	0.0688013	3.10765	0.521642	9.308
92836_at	13717	"Eln"	ELN	62.1898	1.61405e-11	0.0713591	3.26394	0.576248	11.5137
100089_at	19038	"Ppic"	PPIC	62.1194	1.66825e-11	0.076567	3.17762	0.416568	8.7968
94161_at	18754	"Prkce"	PRKCE	62.0332	1.73703e-11	0.0389548	8.23633	0.86155	8.8128
96926_at	64074	"Smoc2"	SMOC2	62.0173	1.75001e-11	0.0590128	3.75095	0.414664	8.7326
161719_f_at	66498	"1534J1Rik"	C19orf58	61.9921	1.77082e-11	0.0655394	3.40033	0.410408	9.5737
94531_at	67914	"Coq9"	COQ9	61.9522	1.80425e-11	0.0208492	30.8319	0.925118	12.3105
96733_at	229877	"Rap1gds1"	RAP1GDS1	61.907	1.84286e-11	0.0444249	8.34235	0.843203	12.0141
160755_at	631653	""		61.8895	1.85806e-11	0.0600076	6.29511	0.802669	8.3982
96779_f_at	66423	"24122L5Rik"	C17orf79	61.8589	1.88494e-11	0.0721977	3.15196	0.568486	9.3291
104604_at	22758	"Zfp96"		61.7326	1.99986e-11	0.0585598	3.27418	0.547425	6.4083
103020_s_at	26401	"Map3k1"	MAP3K1	61.6744	2.05518e-11	0.056684	4.13942	0.381239	9.1989
160393_at	75320	"Etnk1"	ETNK1	61.6489	2.07983e-11	0.0638476	4.07618	0.646452	9.9856
162123_f_at	20509	"Slc19a1"	SLC19A1	61.6444	2.08424e-11	0.0582963	5.6575	0.245338	8.5955
103393_at	66645	"Pspc1"	PSPC1	61.5585	2.16986e-11	0.0648312	4.44747	0.699092	8.2265
93785_at	14275	"Folr1"	FOLR1	61.5431	2.18555e-11	0.0557987	5.51919	0.799453	9.8218
99668_at	30948	"Bin1"	BIN1	61.463	2.26908e-11	0.0548645	3.27469	0.514002	11.8177
96288_at	73137	"Prrc1"	PRRC1	61.3204	2.42592e-11	0.0550377	7.58605	0.1829	8.8152
94394_at	20130	"Rras"	RRAS	61.3161	2.43082e-11	0.0603992	3.18424	0.504292	9.0817
92581_at	11364	"Acadm"	ACADM	61.3	2.44924e-11	0.0321349	16.3887	0.89572	12.8213
97327_at	14156	"Fen1"	FEN1	61.1881	2.58104e-11	0.0532012	7.33623	0.832514	8.42
103299_at	104759	"Pld4"	PLD4	61.0558	2.74594e-11	0.0809025	3.64756	0.707704	8.4453
161612_f_at	22152	"Tubb3"	TUBB3	61.0235	2.78787e-11	0.0605074	5.7593	0.790838	9.9676
101357_at	11771	"Ap2a1"	AP2A1	60.8543	3.01764e-11	0.0318887	12.6432	0.895632	9.972
99030_at	16197	"Il7r"	IL7R	60.8075	3.08448e-11	0.0714834	3.38446	0.638675	6.6521
102279_at	74153	"Ube1l"	UBE1L	60.7842	3.11845e-11	0.0427848	10.8334	0.132193	8.4995
100706_f_at	353282	"Sfmbt2"		60.733	3.19407e-11	0.0889209	3.28086	0.680731	6.6305
95674_r_at	70350	"Basp1"	BASP1	60.6523	3.31697e-11	0.0461446	8.47	0.850135	13.3092
92426_at	56224	"Tspan5"	TSPAN5	60.5438	3.48989e-11	0.0629939	4.17107	0.676583	8.4861
97824_at	52530	"Nola2"	NOLA2	60.5265	3.51813e-11	0.0643334	5.0965	0.726667	11.0674
160478_r_at	19951	"Rpl32"		60.523	3.52399e-11	0.0594437	5.21786	0.728037	8.8456
100597_at	27357	"Gyg"	GYG1	60.4455	3.65408e-11	0.0584746	4.36955	0.671208	8.8619
93714_f_at	630499	"EG63499"		60.4422	3.65974e-11	0.068911	3.07272	0.466912	12.0351
161763_r_at	117150	"Pip5k2c"	PIP5K2C	60.4197	3.69855e-11	0.0582554	5.36205	0.267955	8.6466
160568_at	13806	"Eno1"	ENO1	60.3839	3.76092e-11	0.0623174	4.27336	0.651607	12.5993
96806_at	64898	"Lpin2"	LPIN2	60.3116	3.89051e-11	0.0660063	4.53189	0.332194	8.7076
96795_at	14073	"Faah"	FAAH	60.299	3.91335e-11	0.0613734	4.09274	0.667323	9.2724
96852_at	19084	"Prkar1a"	PRKAR1A	60.287	3.93547e-11	0.0657308	5.59782	0.759578	13.144
96053_i_at	11431	"Acp1"	ACP1	60.2595	3.98639e-11	0.0601974	4.38463	0.312607	9.6865
95334_at	18213	"Ntrk3"	NTRK3	60.2287	4.04438e-11	0.0493602	8.13138	0.83838	8.8584
100345_f_at	22320	"Vamp8"	VAMP8	60.1575	4.1812e-11	0.0570002	7.74493	0.18196	11.3357
104194_at	15203	"Heph"		60.0309	4.43652e-11	0.060927	5.17529	0.77198	6.8127
101110_at	12835	"Col6a3"	COL6A3	59.9892	4.52388e-11	0.0671831	6.47784	0.216256	8.8836
162031_f_at	319625	"Galm"	GALM	59.8473	4.83422e-11	0.0501117	6.95914	0.157933	9.177
99051_at	20198	"S1a4"	S100A4	59.6698	5.25271e-11	0.0708932	3.897	0.680926	9.6455
93360_at	29858	"Pmm1"	PMM1	59.4092	5.93326e-11	0.0591964	7.4152	0.827714	10.4097
160661_at	108958	"573472N9Rik"	FAM73B	59.3992	5.96119e-11	0.0636157	5.47623	0.763806	8.8612
97049_at		""		59.3223	6.17935e-11	0.0581557	6.42921	0.797203	6.7986
92441_at	14089	"Fap"	FAP	59.3137	6.20408e-11	0.0847362	3.12444	0.587004	6.7859
160630_at	20603	"Sms"		59.2687	6.33604e-11	0.0601882	6.08774	0.785631	9.8845
95542_at	326618	"Tpm4"	TPM4	59.1906	6.57148e-11	0.0708237	3.27456	0.411298	11.3194
93187_at	217333	"Trim47"	TRIM47	59.0877	6.89543e-11	0.0614536	6.25382	0.219564	8.936
97285_f_at	66530	"Ubxd1"	UBXD1	59.0525	7.00978e-11	0.0662265	3.65719	0.6275	8.9772
161698_f_at	245877	"Rprc1"	RPRC1	59.0465	7.0292e-11	0.0670299	3.21278	0.425232	11.0355
161878_r_at	52250	"Reep1"	REEP1	58.9702	7.28443e-11	0.0538168	7.41562	0.820298	8.075
93116_at	18749	"Prkacb"	PRKACB	58.9509	7.35032e-11	0.0580062	6.54491	0.809322	12.2063
93885_g_at	59308	"Emcn"	EMCN	58.9488	7.35756e-11	0.0526519	9.82004	0.852254	10.1405
94743_f_at	214403	"EG21443"		58.9318	7.41639e-11	0.0505532	7.16351	0.825536	8.0243
160892_at	53310	"Dlgh3"		58.9037	7.51426e-11	0.0698094	4.18513	0.731575	9.5253
93210_g_at	23955	"Nek4"	NEK4	58.8754	7.61442e-11	0.0592159	5.90964	0.795154	7.3861
93593_f_at	13732	"Emp3"	EMP3	58.8731	7.62239e-11	0.0673496	5.72283	0.234209	10.6208
98778_at	52398	"39336"	39336	58.7589	8.04012e-11	0.0557978	7.9302	0.831798	9.9535
102476_f_at	65246	"Xpo7"		58.6919	8.29573e-11	0.0443031	10.3718	0.869509	11.3791
97834_g_at	56421	"Pfkp"	PFKP	58.69	8.30332e-11	0.0640311	6.05045	0.770328	9.913
94881_at	12575	"Cdkn1a"	CDKN1A	58.6095	8.62147e-11	0.0617963	5.48544	0.758893	10.571
102411_at	22685	"Zfp239"	ZNF239	58.5369	8.91875e-11	0.0773297	3.53607	0.66891	8.339
103316_at	227634	"Camsap1"	CAMSAP1	58.5014	9.06788e-11	0.0654167	4.74295	0.744472	8.8531
100772_g_at	17060	"Blnk"	BLNK	58.4579	9.25381e-11	0.0647245	3.22122	0.566775	7.3168
162466_at	69010	"Anapc13"	ANAPC13	58.331	9.81868e-11	0.055661	6.7024	0.175467	9.4194
97261_at	15502	"Dnaja1"	DNAJA1	58.2943	9.98819e-11	0.0642261	4.63931	0.694145	11.9877
98002_at	15900	"Irf8"	IRF8	58.2184	1.03487e-10	0.0600795	3.95737	0.665213	9.22
98005_at	18767	"Pkia"	PKIA	58.1839	1.05169e-10	0.0545067	3.37459	0.488285	9.4607
96333_g_at	67804	"Snx2"	SNX2	58.1423	1.07228e-10	0.0350248	11.4207	0.103401	8.9636
96948_at	110391	"Qdpr"	QDPR	58.0934	1.09702e-10	0.0588678	7.11413	0.815447	12.1796
93729_at		""		58.0818	1.10299e-10	0.0672961	3.30904	0.567934	9.357
99980_at	15425	"Hoxc6"	HOXC6	57.8222	1.24506e-10	0.0567499	6.97381	0.176738	6.5639
160806_at	53416	"Stk39"	STK39	57.8167	1.24824e-10	0.0768148	3.11469	0.58569	8.4346
98945_at	54673	"Sh3glb1"	SH3GLB1	57.7989	1.25869e-10	0.0539308	7.76646	0.167544	6.016
101534_at	21959	"Tnp2"	TNP2	57.7903	1.26372e-10	0.0997905	4.28879	0.115338	8.042
162424_f_at	67040	"Ddx17"	DDX17	57.7645	1.27906e-10	0.0421043	9.76027	0.873941	11.0198
98038_at	15354	"Hmgb3"		57.726	1.30221e-10	0.0650973	3.6705	0.608208	11.4755
98600_at	20195	"S1a11"	S100A11	57.6929	1.32247e-10	0.0881617	2.98006	0.429176	10.9075
161145_f_at	66043	"Atp5d"	ATP5D	57.5982	1.38224e-10	0.0620276	5.74829	0.777322	11.3135
99880_at	19724	"Rfx1"	RFX1	57.4603	1.47405e-10	0.0549242	6.24817	0.128927	8.0985
98989_at	13360	"Dhcr7"	DHCR7	57.4567	1.47649e-10	0.0637998	3.16208	0.536461	7.6794
160501_at	19348	"Kif2a"	KIF20A	57.4183	1.50322e-10	0.0963006	3.00264	0.640359	6.9912
103560_at	70082	"Lysmd2"	LYSMD2	57.4134	1.50662e-10	0.0805248	5.80569	0.760318	9.428
101684_r_at	20819	"Srst"		57.3276	1.56816e-10	0.0851467	3.08879	0.605876	10.9316
92531_at	69276	"Tloc1"	TLOC1	57.2753	1.60687e-10	0.0543428	7.23974	0.830332	8.7028
104050_at	22763	"Zfr"	ZFR	57.2392	1.63411e-10	0.060172	7.11137	0.818277	11.6282
162457_f_at	15122	"Hba-a1"		57.1884	1.6733e-10	0.0695449	5.04226	0.726769	11.9219
102335_at	16525	"Kcnk1"	KCNK1	57.1707	1.68718e-10	0.0658253	3.75366	0.661527	9.4442
98905_at	235072	"39332"	39332	57.157	1.69802e-10	0.0660401	6.38265	0.785624	12.2921
102338_at	18585	"Pde9a"	PDE9A	57.1446	1.7078e-10	0.0629506	3.79304	0.626675	7.1854
161152_r_at	24105	"Rbck1"	RBCK1	57.0438	1.78998e-10	0.0619961	5.76939	0.766466	9.6474
93025_at	65113	"Ndfip1"	NDFIP1	57.0396	1.79353e-10	0.0623932	3.89666	0.629808	12.18
100497_at	20908	"Stx3"	STX3	57.0081	1.82008e-10	0.0703837	5.22661	0.760312	8.2571
98826_at	14175	"Fgf4"	FGF4	56.9333	1.88464e-10	0.0628447	4.57394	0.298262	9.6955
160841_at	13170	"Dbp"	DBP	56.8765	1.93515e-10	0.0611304	3.47905	0.549357	8.8379
160795_at	107767	"Scamp1"	SCAMP1	56.753	2.04987e-10	0.0533658	7.83681	0.833236	10.1889
93483_at	15162	"Hck"	HCK	56.7477	2.05486e-10	0.0785763	3.1973	0.609039	8.1641
95062_at	12380	"Cast"	CAST	56.6946	2.1064e-10	0.0684806	3.67766	0.37412	8.3385
160243_r_at	17885	"Myh8"	MYH8	56.6396	2.16105e-10	0.0663438	3.45318	0.522265	6.7384
102857_at	11643	"Akap4"		56.626	2.17475e-10	0.0910141	4.89987	0.101512	5.4962
95026_at	67442	"Retsat"	RETSAT	56.5621	2.24049e-10	0.0614725	5.99405	0.797354	8.9018
161658_at	26403	"Map3k11"	MAP3K11	56.5305	2.27369e-10	0.083441	3.49469	0.326009	8.8143
102225_at	29809	"Rabgap1l"	RABGAP1L	56.4442	2.36702e-10	0.0547984	8.85624	0.854433	9.2338
162138_s_at	494448	"Cbx6"	CBX6	56.3386	2.4864e-10	0.054891	4.33745	0.661273	11.3097
98279_at	23920	"Insrr"	INSRR	56.2962	2.53592e-10	0.0674652	6.09462	0.795258	8.6564
101996_at	19255	"Ptpn2"	PTPN2	56.1855	2.67014e-10	0.0712596	3.49033	0.63459	7.7944
99142_at	71904	"Paqr7"	PAQR7	55.9702	2.95163e-10	0.0563755	8.29432	0.844142	11.1932
161075_at	272636	"D9Ertd28e"	FAM62C	55.9153	3.0281e-10	0.0629809	4.30883	0.703793	7.4319
104538_at	19223	"Ptgis"	PTGIS	55.8803	3.07773e-10	0.0599182	3.68837	0.441028	9.017
160633_at	21681	"Thoc4"	THOC4	55.877	3.08251e-10	0.0419771	11.815	0.886013	10.7052
160106_at	12332	"Capg"	CAPG	55.8083	3.18267e-10	0.0691166	4.15845	0.67554	10.1197
99149_at	630539	""		55.7762	3.23062e-10	0.0821665	3.07061	0.586528	7.7126
94868_at	97541	"Qars"	QARS	55.741	3.28386e-10	0.0592162	5.38851	0.753667	11.0887
92539_at	20194	"S1a1"	S100A10	55.6722	3.39085e-10	0.0681607	3.27104	0.431185	11.1556
95647_f_at	232157	"Mobk1b"	MOBK1B	55.5778	3.543e-10	0.0724031	4.22243	0.321284	8.9617
97754_at	244216	"Zfp771"	ZNF771	55.5653	3.56365e-10	0.062492	5.92265	0.218536	7.0757
92346_at	18040	"Nef3"	NEF3	55.4698	3.72563e-10	0.0534051	7.66529	0.853141	8.6361
95061_at	68183	"Bcas2"	BCAS2	55.4568	3.74825e-10	0.0589491	3.25194	0.479115	6.6977
161973_r_at	433956	"Heatr2"	HEATR2	55.441	3.77585e-10	0.0663093	5.18671	0.240431	8.4347
102378_at	16651	"Sspn"	SSPN	55.4187	3.81522e-10	0.0689188	6.74533	0.806526	10.1226
161666_f_at	17873	"Gadd45b"	GADD45B	55.3843	3.87687e-10	0.0732945	5.18333	0.259624	7.3855
92528_at	107831	"Bai1"	BAI1	55.2352	4.15526e-10	0.0334202	12.7424	0.909126	10.2622
103797_at	12545	"Cdc7"	CDC7	55.194	4.23566e-10	0.0681425	5.51857	0.778013	7.856
104269_at	53420	"Syt5"	SYT5	55.1268	4.36999e-10	0.0627094	5.92982	0.805777	10.8657
100933_at	20907	"Stx1a"	STX1A	55.106	4.41256e-10	0.0660416	5.01673	0.76687	9.0624
103312_f_at	66580	"26111J3Rik"	C20orf6	55.0139	4.60568e-10	0.0557712	7.12124	0.841242	9.2746
95758_at	20250	"Scd2"	SCD	54.8603	4.9466e-10	0.0760647	3.35726	0.533491	12.1673
93019_at	15270	"H2afx"	H2AFX	54.8589	4.94979e-10	0.060382	7.60295	0.843201	11.2136
94296_s_at	14886	"Gtf2i"	GTF2I	54.8467	4.97785e-10	0.0744082	3.13846	0.432817	10.1709
98630_at	18194	"Nsdhl"		54.84	4.99335e-10	0.0767963	3.36215	0.61597	9.9332
160435_at	171486	"Cd99l2"		54.7661	5.16785e-10	0.0688775	6.0771	0.78008	10.3155
160991_at	69721	"Nkiras1"	NKIRAS1	54.6552	5.44139e-10	0.0720068	3.0659	0.515998	10.3874
103223_at	18754	"Prkce"	PRKCE	54.6302	5.50494e-10	0.0746294	3.72546	0.664535	7.7287
92884_at	606496	"Gsk3a"	GSK3A	54.6262	5.5152e-10	0.0606959	6.72226	0.826887	13.3719
160074_at	13195	"Ddc"	DDC	54.5518	5.70925e-10	0.0682698	5.57971	0.809637	9.0347
95804_g_at	19261	"Sirpa"	SIRPA	54.5102	5.8207e-10	0.0591285	6.26768	0.796881	10.5371
160329_at	66193	"11149F12Rik"	C1orf128	54.4328	6.03378e-10	0.0683836	4.77116	0.732147	9.9181
94423_at	207818	"BC4728"		54.4269	6.05035e-10	0.0602799	4.02866	0.353934	9.1054
104014_at	15216	"Hfe"	HFE	54.4073	6.10564e-10	0.0731322	6.37508	0.208234	7.9069
99955_at	18222	"Numb"	NUMB	54.3826	6.17598e-10	0.0623621	6.61106	0.812801	9.0836
100283_at	20665	"Sox1"	SOX10	54.3082	6.39333e-10	0.0596032	7.69003	0.83939	9.1677
102741_at	56417	"Adar"	ADAR	54.2145	6.6776e-10	0.0442133	10.2206	0.882106	9.097
98400_at	60411	"Cenpk"	CENPK	54.2113	6.68766e-10	0.0578772	6.7249	0.831884	7.9204
96865_at	17118	"Marcks"	MARCKS	54.2057	6.70504e-10	0.0734114	3.43743	0.378989	10.4628
96120_at	23950	"Dnajb6"	DNAJB6	54.2003	6.7219e-10	0.0682416	3.97536	0.342644	10.5581
100560_at	18472	"Pafah1b1"		54.122	6.97073e-10	0.0568933	7.20953	0.83403	11.7839
160579_at	17155	"Man1a"	MAN1A1	54.094	7.06216e-10	0.0635716	4.93698	0.266499	8.1645
95891_at	328660	"Bex6"		53.9596	7.51688e-10	0.0706222	3.39525	0.398205	8.4271
96083_s_at	50926	"Hnrpdl"	HNRPDL	53.8468	7.92093e-10	0.061393	6.65382	0.822652	12.6775
94811_s_at	14884	"Gtf2h1"	GTF2H1	53.7702	8.20765e-10	0.0642401	5.01961	0.752826	11.0501
93351_at	15446	"Hpgd"	HPGD	53.7502	8.28443e-10	0.0853884	3.31997	0.662157	7.7476
161648_at	12946	"Crry"		53.6684	8.60465e-10	0.0547377	7.72397	0.159194	9.5087
160373_i_at	20324	"Sdpr"	SDPR	53.6608	8.63515e-10	0.0831668	7.99113	0.173096	6.7907
97506_at	19821	"Rnf2"	RNF2	53.6519	8.67103e-10	0.0554841	7.35385	0.849483	10.2455
160982_at	66724	"Map3k7ip3"		53.6379	8.72771e-10	0.0537355	8.20612	0.858971	7.9537
97437_f_at	70797	"Ankib1"	ANKIB1	53.6213	8.79484e-10	0.0828739	3.06868	0.596506	6.2129
104207_at	229474	"63355N24Rik"	0	53.552	9.08229e-10	0.0563089	7.19287	0.837124	8.5331
104198_at	109332	"Cdcp1"	CDCP1	53.4977	9.31428e-10	0.0656545	4.72302	0.751498	8.7932
96029_at	75062	"Sf3a3"	SF3A3	53.3096	1.01635e-09	0.0567423	7.16241	0.842997	10.6541
102871_at	13848	"Ephb6"	EPHB6	53.1706	1.08406e-09	0.0763719	3.54504	0.66317	8.9553
99984_at	13713	"Elk3"	ELK3	53.1397	1.09968e-09	0.072243	4.34596	0.680924	8.3082
104592_i_at	17260	"Mef2c"	MEF2C	53.0821	1.12946e-09	0.0905956	4.57121	0.308302	7.6697
104712_at	17869	"Myc"	MYC	53.0623	1.13987e-09	0.0790523	3.33392	0.632895	6.4778
102875_at	320119	"Rps6kc1"	RPS6KC1	53.0561	1.14315e-09	0.0620332	6.79509	0.824621	8.0558
101439_at	56297	"Arl6"	ARL6	53.0324	1.15578e-09	0.0713102	4.0989	0.667473	8.9542
161703_f_at	16952	"Anxa1"		52.9848	1.18162e-09	0.0864938	2.94141	0.467777	9.2882
161804_r_at	68021	"Bphl"	BPHL	52.9403	1.20622e-09	0.06764	4.88012	0.758288	5.3614
160194_at	270076	"Gcdh"	GCDH	52.9225	1.21622e-09	0.0627175	6.09156	0.187723	11.3888
99478_at	19265	"Ptprcap"	PTPRCAP	52.8849	1.23758e-09	0.0250939	11.5315	0.94372	10.5865
102103_f_at	30926	"Txnl2"	TXNL2	52.8823	1.23912e-09	0.0697221	7.5016	0.828882	13.0208
92759_at	16780	"Lamb3"	LAMB3	52.8719	1.2451e-09	0.0613788	4.32502	0.683474	9.1905
160159_at	12429	"Ccnb1-rs1"		52.8068	1.28324e-09	0.0722342	5.64183	0.792175	7.7505
93721_at	12331	"Cap1"	CAP1	52.7597	1.31156e-09	0.073115	4.05313	0.335083	7.7118
92544_f_at	19167	"Psma3"	PSMA3	52.7546	1.31467e-09	0.0619854	7.74845	0.847192	13.1765
101977_at	56409	"Nudt3"	NUDT3	52.7324	1.32825e-09	0.0659203	6.34033	0.805374	12.0503
95746_at	11964	"Atp6v1a"	ATP6V1A	52.7107	1.3417e-09	0.0608721	6.93403	0.814029	12.8236
94056_at	20249	"Scd1"		52.68	1.36089e-09	0.0713093	5.39724	0.239821	10.2791
102170_at	258219	"Olfr94"		52.4569	1.50915e-09	0.069032	4.92375	0.253734	9.1818
101882_s_at	12822	"Col18a1"	COL18A1	52.3655	1.57441e-09	0.0683946	4.3443	0.70224	10.6036
160894_at	12609	"Cebpd"	CEBPD	52.2128	1.68985e-09	0.0607252	8.18846	0.152919	8.1401
100396_i_at	22172	"Tyms-ps"		51.9654	1.89491e-09	0.0655369	5.20765	0.246318	7.3184
97318_at	66044	"Hars2"	HARS2	51.9596	1.90005e-09	0.0740585	3.71396	0.663919	9.1077
97094_at	18682	"Phkg1"	PHKG1	51.877	1.97408e-09	0.0800835	3.28787	0.540585	6.1476
160337_at	71780	""	0	51.7322	2.11095e-09	0.0474669	9.56469	0.883085	11.6661
100961_at	16511	"Kcnh2"	KCNH2	51.6094	2.23438e-09	0.070645	5.95382	0.79284	10.3372
98464_at	68494	"11111C6Rik"		51.5662	2.27952e-09	0.0751089	4.55048	0.712054	9.3647
95960_at	52164	"D4Ertd117e"		51.5285	2.31956e-09	0.0625226	7.10862	0.835891	6.7976
104097_at	12235	"Bub1"	BUB1	51.4607	2.39347e-09	0.0785683	3.76771	0.699064	6.7915
99187_f_at	67023	"21315L1Rik"	0	51.292	2.5878e-09	0.0675584	4.33361	0.319112	9.6067
99564_at	18140	"Uhrf1"	UHRF1	51.2056	2.6933e-09	0.0816876	3.04521	0.582361	9.457
94360_at	72612	"2729M9Rik"		51.2054	2.69352e-09	0.071366	3.05804	0.523471	8.6036
92397_at	347722	"Centg2"	CENTG2	51.1914	2.71108e-09	0.0719689	5.66204	0.790934	11.1906
162147_f_at	20648	"Snta1"	SNTA1	51.1836	2.72082e-09	0.0641293	3.9205	0.341916	9.4944
98892_at	14245	"Lpin1"	LPIN1	51.1729	2.73436e-09	0.0741386	6.33135	0.815922	10.7838
99970_at	24000	"Ptpn21"	PTPN21	51.1098	2.81524e-09	0.072451	4.626	0.277235	8.5325
96346_at	12583	"Cdo1"	CDO1	51.0601	2.88077e-09	0.0873752	2.97742	0.536697	8.9739
100967_at	26458	"Slc27a2"	SLC27A2	51.0409	2.90642e-09	0.0804245	3.84802	0.720374	6.873
93568_i_at	544988	""		50.8067	3.23871e-09	0.0740464	2.93735	0.484958	8.4127
95648_at		""		50.6993	3.40361e-09	0.0747434	4.32904	0.300516	9.7078
102252_at	18637	"Pfdn2"	PFDN2	50.5784	3.59904e-09	0.0642587	7.66641	0.853484	11.8431
97497_at	18128	"Notch1"	NOTCH1	50.5211	3.69572e-09	0.0579594	8.17726	0.864432	11.2176
104141_at	28075	"D15Wsu75e"	0	50.4848	3.75808e-09	0.0873101	3.26241	0.648628	10.4066
101045_at	15108	"Hadh2"		50.4472	3.82395e-09	0.0833799	3.18419	0.602176	10.9564
98310_at	20834	"Znrf4"	ZNRF4	50.4469	3.82442e-09	0.0011105	54.2102	0.979821	12.6274
95010_at	22031	"Traf3"	TRAF3	50.3758	3.9521e-09	0.06433	7.11222	0.837485	10.4134
97474_r_at	19242	"Ptn"	PTN	50.3414	4.01545e-09	0.0811664	3.17375	0.515822	5.5568
102327_at	11754	"Aoc3"	AOC3	50.3345	4.02838e-09	0.0738026	3.08906	0.505639	7.7887
99183_at	19058	"Ppp3r1"	PPP3R1	50.3226	4.05051e-09	0.0602532	6.33225	0.825398	12.7299
103727_at	15463	"Hrb"	HRB	50.2965	4.09968e-09	0.0718531	4.12005	0.696047	9.0677
94924_at	65116	"Prrg2"	PRRG2	50.2676	4.15464e-09	0.0633214	6.14317	0.191667	9.1238
92896_s_at	20465	"Sim2"	SIM2	50.208	4.27073e-09	0.0624203	7.32242	0.853338	7.1367
101693_f_at	223262	"Timm8a2"		50.1722	4.34176e-09	0.0873843	3.0444	0.603981	7.5381
97994_at	21414	"Tcf7"	TCF7	50.114	4.45999e-09	0.0747021	3.29569	0.601791	9.4588
101971_at	66510	"252L14Rik"	0	49.9461	4.8196e-09	0.0663655	4.27854	0.691069	11.7357
93868_at	18194	"Nsdhl"		49.9216	4.87424e-09	0.0763072	3.01545	0.546859	7.9495
102407_at	17228	"Cma1"	CMA1	49.8656	5.00194e-09	0.0789556	3.22498	0.595932	7.9315
160955_at	66488	"2139E21Rik"	0	49.8392	5.06321e-09	0.0724713	4.85007	0.269606	8.8459
94001_at	15568	"Elavl1"	ELAVL1	49.8045	5.14491e-09	0.0630093	5.51057	0.210086	9.3441
96742_at	56429	"Dpt"	DPT	49.784	5.19396e-09	0.0711121	3.16285	0.560609	8.6573
92244_at	26909	"Exo1"	EXO1	49.769	5.22988e-09	0.0699267	3.26253	0.57519	6.9162
161691_at	72459	"Htatsf1"		49.6805	5.44799e-09	0.0731436	5.3195	0.229963	6.4553
93083_at	11747	"Anxa5"	ANXA5	49.6135	5.61886e-09	0.0747866	4.43024	0.701539	12.2468
93753_at	56722	"Litaf"	LITAF	49.5768	5.71483e-09	0.0602976	3.20481	0.487894	9.1672
103071_at	235559	"Topbp1"		49.5402	5.81209e-09	0.0636581	7.42078	0.851655	8.5801
161299_r_at		""		49.4383	6.09184e-09	0.0696219	6.84048	0.168752	7.1352
160469_at	21825	"Thbs1"	THBS1	49.3861	6.24013e-09	0.0799871	2.92133	0.505757	7.2263
100509_at	30945	"Rnf19"	RNF19	49.3692	6.2892e-09	0.0790148	4.60167	0.748293	9.9898
100635_at	20224	"Sar1a"	SAR1A	49.2551	6.62869e-09	0.0516504	8.30974	0.886256	12.897
100062_at	671904	""		49.2454	6.65858e-09	0.0987464	3.15554	0.652987	8.521
95661_at	12527	"Cd9"	CD9	49.2095	6.76973e-09	0.0746453	5.48882	0.776468	11.3898
160533_r_at	21958	"Tnp1"	TNP1	49.1172	7.064e-09	0.0702042	4.91674	0.738605	11.3832
93731_at	27055	"Fkbp9"	FKBP9	49.1034	7.10894e-09	0.0763564	3.9056	0.326012	9.8035
104480_at	13511	"Dsg2"	DSG2	48.962	7.58773e-09	0.094613	2.9529	0.612349	9.438
161869_i_at	15519	"Hsp9aa1"	HSP90AA1	48.9617	7.58865e-09	0.0803648	3.25956	0.620397	6.965
103354_at	57312	"Mrps31"	MRPS31	48.9615	7.58948e-09	0.0791364	3.42241	0.633837	10.4296
99416_at	100273	"Osbpl9"	OSBPL9	48.9349	7.68294e-09	0.0710783	5.44028	0.785544	8.6493
160424_f_at	110196	"Fdps"	FDPS	48.9285	7.70575e-09	0.0778816	3.1333	0.580551	10.646
96801_at	11636	"Ak1"	AK1	48.9093	7.77429e-09	0.0729907	3.40896	0.423163	9.7108
161681_i_at	71984	"Sars2"	SARS2	48.898	7.81475e-09	0.0619794	8.28628	0.136871	7.1477
101064_at	53317	"Plrg1"	PLRG1	48.8741	7.90133e-09	0.0708811	6.60876	0.839789	10.7826
160157_at	67027	"Mkrn2"	MKRN2	48.8584	7.95854e-09	0.0739538	5.07808	0.232909	7.8211
95650_at	20826	"Nhp2l1"	NHP2L1	48.8103	8.13697e-09	0.0795245	5.23844	0.774315	12.5199
93078_at	110454	"Ly6a"		48.6598	8.72128e-09	0.0850296	3.15117	0.474086	12.3118
97790_s_at	16774	"Lama3"	LAMA3	48.6589	8.72477e-09	0.0689347	5.88474	0.811803	8.8218
102579_f_at	15403	"Hoxa6"	HOXA6	48.609	8.92766e-09	0.0757617	5.19401	0.235007	6.1543
94637_at	20352	"Sema4b"	SEMA4B	48.5033	9.37279e-09	0.0736971	3.40061	0.391692	7.7251
101502_at	21815	"Tgif"	TGIF	48.4754	9.49414e-09	0.0614391	8.91454	0.141636	7.3601
161156_r_at	12843	"Col1a2"	COL1A2	48.4576	9.57222e-09	0.0675667	3.95214	0.332823	10.4674
94044_at	52615	"Suz12"	SUZ12	48.4157	9.75853e-09	0.0783249	4.40398	0.737023	8.5361
AFFX-18SRNAMur/X00686_3_at		""		48.353	1.00445e-08	0.0810102	3.63122	0.693067	10.7099
92632_at	12315	"Calm3"	CALM3	48.2877	1.03509e-08	0.0562577	9.46138	0.880122	12.6874
94375_at	15277	"Hk2"	HK2	48.2317	1.06213e-08	0.0780453	3.01773	0.48966	9.4455
98447_at	12606	"Cebpa"	CEBPA	48.2167	1.06948e-08	0.0755943	3.31197	0.596853	10.7355
96066_s_at	18746	"Pkm2"	PKM2	48.1352	1.11037e-08	0.0808141	3.17737	0.492836	13.2281
100600_at	12484	"Cd24a"	CD24	48.1068	1.12495e-08	0.0685058	3.24363	0.539244	10.9419
95708_at	28146	"D3Ucla1"	0	48.1059	1.12542e-08	0.0917655	6.76355	0.186921	10.4123
160587_at	380752	"Tssc1"	TSSC1	48.0566	1.15124e-08	0.0719899	2.98374	0.48737	8.3858
96212_at	69662	"23161I4Rik"	C6orf136	48.026	1.16759e-08	0.0727672	3.67408	0.623684	10.5337
94480_at	52231	"D1Ertd161e"		48.0256	1.16777e-08	0.0737516	4.95561	0.239053	9.1986
92526_f_at	67991	"Btbd14a"	BTBD14A	48.0222	1.1696e-08	0.051	11.6584	0.892021	10.1742
95156_g_at	170737	"Znrf1"	ZNRF1	47.9953	1.18419e-08	0.074236	6.47383	0.815128	9.4988
99541_at	16551	"Kif11"	KIF11	47.9598	1.20367e-08	0.0802304	4.53533	0.754091	8.2938
101631_at	20666	"Sox11"	SOX11	47.949	1.20969e-08	0.0699582	3.24476	0.453983	8.3203
101982_at	22323	"Vasp"	VASP	47.9278	1.2215e-08	0.0758479	5.51667	0.222251	8.9599
94814_at	14679	"Gnai3"	GNAI3	47.9121	1.2304e-08	0.0791725	2.87579	0.49915	11.5281
97211_at	67416	"Armcx2"		47.8583	1.26122e-08	0.0759343	2.93758	0.505327	10.0436
93364_at	12385	"Ctnna1"		47.8277	1.27906e-08	0.0768531	3.35785	0.40119	10.1319
94228_at	103573	"Xpo1"	XPO1	47.8186	1.28447e-08	0.0697571	6.33194	0.828697	10.9449
99849_at	103784	"AI553587"	0	47.7734	1.3114e-08	0.081993	4.617	0.732841	13.2646
93664_at	11932	"Atp1b2"	ATP1B2	47.7293	1.33831e-08	0.0929223	3.00174	0.585542	8.2316
100953_at	21853	"Timeless"	TIMELESS	47.7137	1.34794e-08	0.0721041	5.49146	0.19571	9.187
97508_at	17449	"Mdh1"	MDH1	47.7074	1.35185e-08	0.0744758	5.3961	0.209016	8.3695
101372_at	69716	"Trip13"	TRIP13	47.6259	1.40346e-08	0.0933085	3.05267	0.633738	7.7417
97013_f_at	13057	"Cyba"	CYBA	47.6195	1.40758e-08	0.0807015	2.96466	0.55077	9.4944
161455_r_at	66679	"Rae1"	RAE1	47.4975	1.4888e-08	0.0745726	6.28877	0.181094	10.0239
104627_at	110911	"Cds2"	CDS2	47.4539	1.51891e-08	0.0741353	3.21669	0.495296	8.9827
92784_at	230101	"Gba2"	GBA2	47.4219	1.54146e-08	0.072975	6.51572	0.827084	6.2981
93421_at	18647	"Pftk1"	PFTK1	47.3947	1.56085e-08	0.0990945	2.84094	0.590509	8.8177
94085_at	19073	"Prg1"	PRG1	47.3784	1.57255e-08	0.0940268	6.28391	0.193794	6.5959
97551_at	29816	"Hip1r"	HIP1R	47.3609	1.58527e-08	0.0702464	3.00752	0.494003	10.2039
97125_f_at	56628	""		47.3357	1.60371e-08	0.0762419	2.97591	0.503673	10.2656
160994_at	74648	"S1pbp"	S100PBP	47.3012	1.62932e-08	0.07832	3.17176	0.518768	8.7082
93704_at	15227	"Foxf1a"	FOXF1	47.2872	1.63987e-08	0.0726665	4.69437	0.744949	7.9055
101517_at	21766	"Tex261"	TEX261	47.2441	1.67266e-08	0.074777	3.78347	0.343849	9.7385
103636_at	56695	"Pnkd"	PNKD	47.2407	1.67525e-08	0.0671972	3.81649	0.656334	11.5143
162398_at		""		47.2393	1.67633e-08	0.0766673	4.458	0.268571	8.082
101039_at	12827	"Col4a2"	COL4A2	47.1765	1.72541e-08	0.0616422	3.23311	0.529079	11.3243
101691_s_at	98108	"C7745"		47.1718	1.72915e-08	0.0666111	6.63277	0.1788	5.4914
162149_i_at		""		47.1665	1.7334e-08	0.0792081	6.42503	0.186721	7.3024
101106_at	23881	"E4334L4Rik"	G3BP2	47.1388	1.75561e-08	0.074728	3.56536	0.623447	10.7824
99140_at	94063	"Mrpl16"	MRPL16	47.1292	1.76333e-08	0.0652971	8.93895	0.866365	10.9087
96614_at	217684	"4933426M11Rik"	KIAA0247	47.1099	1.77903e-08	0.0789972	3.71522	0.355188	9.8289
94301_at	11974	"Atp6ve"	ATP6V0E1	47.0055	1.86645e-08	0.0826024	4.75761	0.254551	9.9281
96299_at	347740	"2997C17Rik"		46.9718	1.8955e-08	0.0687962	7.3487	0.849588	13.282
93896_at	19266	"Ptprd"	PTPRD	46.8895	1.96849e-08	0.0887906	3.1953	0.636615	8.7599
99581_at	15254	"Hint1"	HINT1	46.8428	2.01122e-08	0.0791911	3.08511	0.419416	12.1755
104408_s_at	20672	"Sox18"	SOX18	46.8349	2.01848e-08	0.0748567	3.79116	0.642801	9.8984
161629_i_at	11576	"Afp"	AFP	46.7951	2.05571e-08	0.0696973	3.23365	0.552929	6.0547
96858_at	26926	"Pdcd8"		46.7741	2.07563e-08	0.0700506	3.73427	0.626261	11.1857
103462_at	94176	"Dock2"	DOCK2	46.7717	2.07795e-08	0.080217	4.67459	0.777266	6.7401
98438_f_at	15018	"H2-Q7"		46.7358	2.11244e-08	0.0719256	3.37882	0.570734	11.8606
98332_at	16524	"Kcnj9"	KCNJ9	46.7166	2.13117e-08	0.089142	4.13576	0.78408	9.3429
162169_r_at	319188	"Hist1h2bp"		46.6035	2.2447e-08	0.0753663	4.43363	0.283807	9.6377
95101_at	56442	"Serinc1"	SERINC1	46.5434	2.30747e-08	0.0665586	7.25619	0.852236	8.2899
104074_at	26406	"Map3k3"	MAP3K3	46.3295	2.54542e-08	0.0777502	6.23607	0.17936	8.759
103556_at	26360	"Angptl2"	ANGPTL2	46.3124	2.56538e-08	0.0927535	4.31952	0.279304	9.8346
93424_at	105689	"Phr1"	MYCBP2	46.2889	2.59329e-08	0.0777358	2.94449	0.534082	10.5601
160901_at	14281	"Fos"	FOS	46.283	2.60031e-08	0.0674148	9.67081	0.125983	6.2359
97833_at	56421	"Pfkp"	PFKP	46.2359	2.6571e-08	0.0867938	2.85638	0.539825	9.3238
160903_at	11787	"Apbb2"	APBB2	46.2358	2.65715e-08	0.0826326	3.01734	0.426618	8.5679
103415_at	78903	"Wrnip1"		46.2286	2.66599e-08	0.0790061	4.29533	0.71321	9.1883
160823_at	17997	"Nedd1"	NEDD1	46.2208	2.6755e-08	0.0558199	9.91285	0.11336	7.2325
95493_at	12833	"Col6a1"	COL6A1	46.1526	2.76047e-08	0.0803537	2.83671	0.506998	11.2056
93485_at	19266	"Ptprd"	PTPRD	46.1404	2.77597e-08	0.0801547	3.2622	0.60875	9.3184
96072_at	16828	"Ldha"	LDHA	46.1346	2.78344e-08	0.0735447	3.14556	0.465103	13.0467
102255_at	18414	"Osmr"	OSMR	46.1101	2.81485e-08	0.075746	3.30319	0.458418	7.2475
102028_at	54354	"Rassf5"	RASSF5	46.0088	2.9487e-08	0.0814591	4.89855	0.237837	8.2358
94420_f_at	12952	"Cry1"	CRY1	45.9877	2.97724e-08	0.0780925	6.10392	0.826343	10.8252
96605_at	66058	"Tmem176a"	TMEM176A	45.9277	3.06031e-08	0.0901353	3.05776	0.610041	10.2288
104373_at	100710	"Aprin"	APRIN	45.8681	3.14501e-08	0.0775947	3.63582	0.667937	7.2115
96340_at	77975	"Tmem5b"	TMEM50B	45.5673	3.60986e-08	0.075939	2.94879	0.472424	10.9373
160263_r_at	76273	"Ndfip2"	NDFIP2	45.4851	3.74828e-08	0.0994569	2.96063	0.619864	7.9296
102822_at	14943	"Gzmf"		45.4639	3.78476e-08	0.0686912	6.15731	0.836693	6.9308
101703_at		""		45.4404	3.82584e-08	0.070748	4.3307	0.267036	10.1743
101436_at	17329	"Cxcl9"	CXCL9	45.4216	3.85892e-08	0.0962934	3.20906	0.665666	6.6698
101218_at	51959	"D7Ertd1e"		45.4186	3.86417e-08	0.0769701	4.59917	0.256204	8.3528
104746_at	14231	"Fkbp7"	FKBP7	45.3839	3.92598e-08	0.0731923	3.55242	0.390577	7.9623
93218_at	20947	""	0	45.3542	3.97978e-08	0.0755681	6.93345	0.842031	7.5304
96336_at	67092	"Gatm"	GATM	45.3226	4.03776e-08	0.0652698	3.23548	0.462199	10.099
95472_f_at	67530	"Uqcrb"	UQCRB	45.3167	4.04875e-08	0.0740576	3.56996	0.387029	11.5585
100996_at	102247	"Agpat6"	AGPAT6	45.1994	4.27214e-08	0.0793683	5.16296	0.778679	7.3609
103298_at	11790	"Speg"	SPEG	45.1163	4.43759e-08	0.0844634	5.32248	0.791826	8.9694
94813_at	14451	"Gas1"	GAS1	45.0696	4.53346e-08	0.0801598	3.11169	0.436087	10.0369
92471_i_at	20556	"Slfn2"		45.068	4.53688e-08	0.0778351	8.10313	0.144986	8.8907
162356_r_at	66506	"18142K4Rik"	C7orf48	44.8609	4.9878e-08	0.0791424	4.49778	0.275122	10.2625
93281_at	26611	"Rcn2"	RCN2	44.7972	5.13527e-08	0.0895445	5.88725	0.806819	9.8826
93829_at	230257	"Rod1"	ROD1	44.7959	5.13831e-08	0.084801	4.02135	0.306046	8.517
162348_r_at	12873	"Cpa3"	CPA3	44.7614	5.22002e-08	0.0753773	4.68258	0.257498	8.3155
94953_at	26934	"Racgap1"	RACGAP1	44.7375	5.27724e-08	0.0885272	2.93156	0.572188	8.4285
96167_at	29810	"Bag3"	BAG3	44.6769	5.42552e-08	0.0736948	3.19769	0.461274	9.5737
104477_at	74645	"493431B9Rik"	FAM46C	44.6219	5.56378e-08	0.0830537	4.0944	0.703188	9.1221
161969_f_at	12332	"Capg"	CAPG	44.6041	5.60907e-08	0.0765509	6.83599	0.157769	8.6381
160374_r_at	56195	"Ptbp2"	PTBP2	44.3307	6.3558e-08	0.0898732	3.13945	0.628436	5.597
104249_g_at	67437	"Ssr3"	SSR3	44.3049	6.43109e-08	0.0873113	3.62554	0.300206	9.4977
104600_at	66899	"Fip1l1"	FIP1L1	44.2403	6.62372e-08	0.0809382	3.93153	0.67955	7.7123
94875_at	66448	"Mrpl2"	MRPL20	44.2294	6.65671e-08	0.0780289	3.83209	0.346472	8.949
96724_r_at	99167	"Ssx2ip"	SSX2IP	44.182	6.80264e-08	0.0769	4.10424	0.683382	8.1593
103015_at	12053	"Bcl6"	BCL6	44.1573	6.87974e-08	0.0845372	5.15178	0.213812	8.0207
100059_at	13057	"Cyba"	CYBA	44.1504	6.9014e-08	0.0892476	2.93963	0.563395	11.2074
AFFX-BioDn-5_st		""		44.1496	6.90391e-08	0.0739737	6.79977	0.155156	7.8418
104698_at	14465	"Gata6"	GATA6	44.0968	7.07256e-08	0.0875699	3.07628	0.597562	8.3531
103447_at	223666	"D15Wsu169e"		44.0226	7.31633e-08	0.0759072	4.47334	0.736865	10.8204
101109_at	13138	"Dag1"	DAG1	43.9668	7.50489e-08	0.0701571	3.22012	0.441195	11.2166
104034_at	329828	"AI464131"	KIAA1161	43.9574	7.53734e-08	0.0761501	3.03223	0.467433	8.6362
97500_g_at	14199	"Fhl1"		43.9453	7.57912e-08	0.0899579	2.79305	0.524231	10.4065
101858_at	19719	"Rfng"	RFNG	43.9382	7.6036e-08	0.0695617	8.81248	0.872866	10.8298
94928_at	21938	"Tnfrsf1b"	TNFRSF1B	43.9179	7.67428e-08	0.0949804	2.81813	0.556705	8.667
97509_f_at	14182	"Fgfr1"	FGFR1	43.8079	8.06974e-08	0.0778736	2.9166	0.476241	9.0396
93563_s_at	18074	"Nid2"	NID2	43.7462	8.30023e-08	0.0918782	4.96738	0.233052	6.1555
162335_at	20090	"Rps29"	RPS29	43.7386	8.32889e-08	0.0784309	4.56145	0.263045	7.6634
103394_at	18301	"Fxyd5"	FXYD5	43.7084	8.44455e-08	0.0989035	2.80364	0.578467	9.1645
94737_at	11514	"Adcy8"	ADCY8	43.7046	8.45908e-08	0.086349	5.01939	0.795911	8.7937
96945_at	20619	"Snap23"	SNAP23	43.6978	8.48529e-08	0.0800097	6.35741	0.17441	8.0795
96832_at	30791	"Slc39a1"	SLC39A1	43.6559	8.64938e-08	0.0798559	2.98741	0.451099	10.0523
96285_at	50918	"Myadm"	MYADM	43.5962	8.88799e-08	0.0706123	3.03182	0.498939	11.7582
103974_at	50528	"Tmprss2"	TMPRSS2	43.5179	9.21107e-08	0.0628522	7.88363	0.881587	8.4623
160802_at	235036	"Ppan"	PPAN	43.4862	9.34544e-08	0.0830653	4.69566	0.754301	8.5308
100424_at	13870	"Ercc1"	ERCC1	43.4647	9.43754e-08	0.0849948	4.61491	0.243449	10.0351
93389_at	19126	"Prom1"	PROM1	43.4614	9.45178e-08	0.0821321	3.2541	0.479382	7.8406
104669_at	54123	"Irf7"		43.422	9.623e-08	0.0803363	5.27531	0.801445	9.4023
160942_at	494448	"Cbx6"	CBX6	43.4168	9.646e-08	0.0851319	4.45657	0.763226	9.8616
101282_at	14764	"Gpr44"	GPR44	43.3489	9.94939e-08	0.0829166	3.42931	0.358275	9.5228
96271_at	71929	"Tmem123"	TMEM123	43.3462	9.96139e-08	0.0746344	7.70706	0.139012	8.474
99340_at	14694	"Gnb2l1"		43.3108	1.01237e-07	0.0781399	3.30319	0.582997	13.0891
160581_at	77040	"Atg16l1"	ATG16L1	43.294	1.02017e-07	0.0689563	3.2461	0.453342	9.8725
102223_at	19041	"Ppl"	PPL	43.2892	1.02237e-07	0.0763637	5.43375	0.834062	9.9188
161995_r_at	14719	"Got2"	GOT2	43.0972	1.11588e-07	0.0866406	4.18309	0.263126	11.0738
103693_at	117149	"Tirap"	TIRAP	42.9122	1.21405e-07	0.0814432	7.51553	0.147522	5.5525
93699_at	50776	"Polg2"	POLG2	42.8937	1.22432e-07	0.0837887	5.48997	0.140926	7.4403
93944_r_at	12193	"Zfp36l2"	ZFP36L2	42.8781	1.23304e-07	0.0929388	3.04985	0.393301	9.53
161962_f_at	76293	"Mfap4"	MFAP4	42.8423	1.25331e-07	0.0808429	4.81732	0.750198	9.1098
98296_at	22157	"Tulp1"	TULP1	42.8345	1.25778e-07	0.090676	5.37264	0.199294	8.8786
97679_at	21909	"Tlx2"	TLX2	42.8224	1.26471e-07	0.0830247	3.29415	0.387458	8.8313
160298_at	67896	"Ccdc8"	CCDC80	42.8063	1.27405e-07	0.08884	4.48596	0.735414	7.7245
96187_at	227937	"Pkp4"	PKP4	42.7944	1.28099e-07	0.0925958	4.00596	0.303242	9.4011
102129_at	20068	"Rps17"	RPS17	42.7727	1.2937e-07	0.0905367	5.13804	0.215152	6.6518
160896_at	19672	"Rcn1"	RCN1	42.7551	1.30412e-07	0.0719647	3.14623	0.451902	9.2485
161076_at	231123	"BC23882"	C4orf15	42.6978	1.33855e-07	0.0811566	5.8964	0.821873	9.5539
95400_i_at	117599	"Helb"	HELB	42.6746	1.35279e-07	0.0793351	5.77542	0.142713	9.1755
161706_f_at	226519	"Lamc1"	LAMC1	42.6718	1.35448e-07	0.0853933	2.86112	0.48747	10.9419
160177_at	74255	"Smu1"	SMU1	42.6671	1.35741e-07	0.0764531	6.77499	0.857797	10.647
103850_at	16949	"Loxl1"	LOXL1	42.6598	1.36195e-07	0.079747	6.16966	0.180664	7.3102
93240_f_at	68134	"Upf3b"		42.6259	1.38309e-07	0.0668026	7.27032	0.877491	11.2524
94080_at	66945	"Sdha"	SDHA	42.5945	1.40302e-07	0.0771426	3.02852	0.532412	9.4521
94322_at	20775	"Sqle"	SQLE	42.5545	1.42881e-07	0.0823163	3.2906	0.390941	10.0468
161015_at	74438	"493342J24Rik"	0	42.5036	1.46231e-07	0.0801779	6.54962	0.839758	6.2113
161728_f_at	83679	"Pde4dip"	PDE4DIP	42.4797	1.47832e-07	0.0825548	3.19394	0.598725	6.7575
94312_at	94184	"2211A19Rik"	0	42.4252	1.5154e-07	0.0592538	9.21511	0.106707	8.6987
97444_at	65972	"Ifi3"		42.317	1.59193e-07	0.0833814	3.46054	0.626088	9.4214
94294_at	12442	"Ccnb2"	CCNB2	42.275	1.62262e-07	0.0960579	2.96482	0.602763	9.9123
97393_at	22367	"Vrk1"	VRK1	42.2371	1.65082e-07	0.0802384	2.93299	0.541866	7.7976
99109_at	15936	"Ier2"	IER2	42.1741	1.69883e-07	0.0794816	5.66749	0.179038	7.6792
97386_at	353310	"Zfp73"	ZNF703	42.1699	1.70205e-07	0.0833291	4.06331	0.695624	10.1508
95471_at	12577	"Cdkn1c"	CDKN1C	42.0239	1.81887e-07	0.0884225	2.98842	0.469475	8.9331
96554_r_at	70439	"Taf15"	TAF15	42.0129	1.82802e-07	0.0832894	4.46498	0.756758	8.4988
98984_f_at	14571	"Gpd2"	GPD2	42.0117	1.82904e-07	0.0846206	3.61808	0.675051	9.5808
100308_at	12837	"Col8a1"	COL8A1	41.9992	1.83941e-07	0.0930245	5.05115	0.816341	9.4991
95146_at	67887	"Tmem66"	TMEM66	41.9514	1.87985e-07	0.0804803	3.71153	0.63917	12.0806
160215_at	14797	"Aes"	AES	41.9303	1.89794e-07	0.0850652	3.05387	0.544289	12.1609
102326_at	17970	"Ncf2"	NCF2	41.8281	1.98824e-07	0.0947517	3.42202	0.688947	7.6381
103218_at	214601	"Slc1a3"		41.8144	2.00059e-07	0.0745262	6.60185	0.150544	9.2365
95448_at	19181	"Psmc2"	PSMC2	41.7584	2.0522e-07	0.0747836	7.01139	0.861142	12.1847
99052_at	21417	"Zfhx1a"	TCF8	41.7535	2.0568e-07	0.0721505	8.29868	0.127315	8.7857
104265_at	16542	"Kdr"	KDR	41.7294	2.07944e-07	0.0735604	6.53766	0.846435	9.5814
96953_at	57266	"Cxcl14"	CXCL14	41.5867	2.21869e-07	0.0775147	3.20401	0.434936	8.2095
92517_at	56516	"Rbms2"	RBMS2	41.472	2.33731e-07	0.0991345	6.11025	0.183916	8.4636
103459_at	106957	"Slc39a6"	SLC39A6	41.4659	2.34382e-07	0.0870698	7.6949	0.14865	7.6623
103527_at	103710	"Slc35e4"	SLC35E4	41.4047	2.40983e-07	0.0856052	3.76833	0.319066	8.6364
97213_at	14154	"Fem1a"	FEM1A	41.3928	2.42295e-07	0.0908403	2.87768	0.538504	8.7795
162026_r_at	20639	"Snrpb2"	SNRPB2	41.3537	2.46631e-07	0.0870547	5.02618	0.202939	8.7539
103783_at	19775	"Xpr1"	XPR1	41.3029	2.52383e-07	0.092038	5.90199	0.823281	11.5709
103552_at		""		41.1732	2.67681e-07	0.0826651	5.3584	0.802187	8.7346
101765_at	11705	"Amh"	AMH	41.0882	2.78213e-07	0.080502	7.57989	0.141741	8.801
100749_at	240869	"Zbtb37"		41.0581	2.82033e-07	0.078738	5.78141	0.171544	7.1414
92585_at	26395	"Map2k1"	MAP2K1	41.0553	2.82393e-07	0.0792532	6.37123	0.847979	10.6624
104362_at	217342	"Ube2o"	UBE2O	41.0094	2.8833e-07	0.079367	6.01627	0.862553	10.7561
104633_at	13132	"Dab2"	DAB2	40.9591	2.94989e-07	0.0850674	2.93741	0.539958	8.2134
95677_at	66585	"Wdr57"	WDR57	40.904	3.02459e-07	0.0762831	6.77016	0.864604	9.7446
92502_at	22634	"Plagl1"	PLAGL1	40.8837	3.05256e-07	0.0962911	4.36242	0.754764	7.8948
95117_at	16004	"Igf2r"	IGF2R	40.807	3.16048e-07	0.0787995	2.96388	0.496752	9.8365
93352_at	21817	"Tgm2"	TGM2	40.7741	3.20797e-07	0.0974674	4.70213	0.229456	8.325
104109_at	231670	"Fbxo21"	FBXO21	40.7331	3.26819e-07	0.0824881	4.86299	0.761961	9.5463
100587_f_at	66626	"57343B1Rik"	C16orf5	40.7049	3.31028e-07	0.0770008	3.34827	0.592706	8.8712
99847_at	20442	"St3gal1"		40.6824	3.34425e-07	0.0921781	6.27282	0.165591	8.9293
100439_i_at	11733	"Ank1"	ANK1	40.5754	3.51033e-07	0.0922295	2.93571	0.577563	10.4918
97339_at	216963	"Git1"	GIT1	40.5525	3.547e-07	0.0719817	7.26955	0.879062	11.7137
97554_at	227707	"BC5624"	C9orf78	40.4957	3.63944e-07	0.0892065	6.21644	0.834508	9.5863
103824_at	22393	"Wfs1"	WFS1	40.4639	3.69219e-07	0.0776251	3.04645	0.548179	10.2015
100588_at	19188	"Psme2"	PSME2	40.3378	3.90931e-07	0.0824567	8.0647	0.13176	9.3663
93538_at	56196	"Ttrap"	TTRAP	40.3233	3.93502e-07	0.0825813	7.27654	0.862769	9.2835
96174_at	107939	"Pom121"	POM121	40.3122	3.95479e-07	0.0837351	3.3856	0.640183	10.025
94374_at	73447	"Wdr13"		40.2985	3.97938e-07	0.0893597	5.64918	0.81205	10.9414
99335_at	15275	"Hk1"	HK1	40.2772	4.01794e-07	0.0818318	4.4858	0.266119	11.482
95614_at	12419	"Cbx5"	CBX5	40.2443	4.07832e-07	0.0869699	3.56381	0.675363	9.6285
104230_at	55947	"Dclre1a"	DCLRE1A	40.1868	4.18592e-07	0.0947887	3.20323	0.635302	8.2454
104308_at	16411	"Itgax"	ITGAX	40.1861	4.1871e-07	0.0862599	3.14601	0.600676	9.1147
95430_f_at	27965	"Spg21"	SPG21	40.1445	4.2667e-07	0.0822169	2.88373	0.475541	9.104
160364_at	20462	"Sfrs1"	SFRS10	40.1407	4.2741e-07	0.086756	4.97482	0.776222	11.2253
100709_at	21984	"Tpbpa"		40.098	4.35764e-07	0.0908083	8.97911	0.130668	8.1897
99638_at	12822	"Col18a1"	COL18A1	40.074	4.40513e-07	0.0849264	3.12396	0.590748	10.6457
103904_at	16012	"Igfbp6"	IGFBP6	40.0393	4.47494e-07	0.0886106	3.07727	0.583187	11.1374
104342_i_at	66350	"Pla2g12a"	PLA2G12A	39.9367	4.68745e-07	0.0812893	6.17114	0.835565	8.6516
94464_at	12725	"Clcn3"	CLCN3	39.9265	4.70925e-07	0.0892326	5.42135	0.801112	10.0495
95772_r_at	14366	"Fzd4"	FZD4	39.7784	5.03538e-07	0.0958917	2.91805	0.592318	5.6544
161497_f_at	16404	"Itga7"	ITGA7	39.7643	5.06771e-07	0.0997516	2.82586	0.577215	10.015
101298_g_at	19264	"Ptprc"	PTPRC	39.6957	5.22725e-07	0.0915822	3.814	0.717941	7.4692
104533_at	18712	"Pim1"	PIM1	39.6729	5.28141e-07	0.0820395	5.93991	0.163529	10.2894
104614_at	14733	"Gpc1"	GPC1	39.6547	5.32503e-07	0.0906106	2.96846	0.443201	10.4899
92565_at	66118	"1115A23Rik"	0	39.6033	5.45022e-07	0.0742837	7.00275	0.884553	10.4451
95773_at	110557	"H2-Q6"		39.5008	5.70876e-07	0.0919606	5.18391	0.799692	7.3221
104671_at	11717	"Ampd3"	AMPD3	39.4972	5.71801e-07	0.0762292	7.99614	0.127297	6.7359
94081_at	76938	"Rbm17"	RBM17	39.4715	5.78475e-07	0.0782618	7.85351	0.873769	11.8104
102286_at	11836	"Araf"		39.4555	5.8267e-07	0.0785793	5.95081	0.15012	9.0271
96640_at	66540	"3111A13Rik"	FAM107B	39.3943	5.99021e-07	0.0923311	3.10336	0.618448	10.1576
161931_r_at	17345	"Mki67"	MKI67	39.3652	6.06957e-07	0.0777696	7.25391	0.13047	7.3118
100915_at	17886	"Myh9"	MYH9	39.3062	6.23338e-07	0.0971347	2.93015	0.413212	10.9385
96507_at	14029	"Evx2"	EVX2	39.2788	6.31101e-07	0.0930655	3.24291	0.353224	8.4983
160774_at	12495	"Entpd1"	ENTPD1	39.2626	6.35745e-07	0.0904542	2.84681	0.554443	7.4843
97160_at	20692	"Sparc"	SPARC	39.2342	6.43932e-07	0.0915861	3.04729	0.474638	11.3508
95153_at	72729	"Cdc42se2"		39.1886	6.57353e-07	0.0695169	3.02043	0.515316	9.4638
161030_at	20289	"Scx"	0	39.1623	6.6518e-07	0.0885127	3.28391	0.627365	10.9736
102001_at	20135	"Rrm2"	RRM2	39.1572	6.66736e-07	0.0930384	2.9329	0.555911	7.9981
95064_at	52538	"Acaa2"	ACAA2	39.1213	6.77609e-07	0.0951168	3.11726	0.38321	12.262
162296_at	12095	"Bglap-rs1"		39.1182	6.78568e-07	0.0803051	6.40969	0.142954	7.9944
162429_r_at	20317	"Serpinf1"	SERPINF1	39.0898	6.87331e-07	0.0922917	4.62408	0.240501	9.2145
92831_at	14057	"Sfxn1"	SFXN1	39.046	7.01048e-07	0.0944383	3.60349	0.338168	8.8607
161989_f_at	12908	"Crat"	CRAT	39.0108	7.12267e-07	0.0932158	2.75128	0.532202	8.9587
96240_at	380967	"Tmem16c"	TMEM106C	38.9347	7.37182e-07	0.0937719	2.91363	0.579284	10.2105
92810_at	236900	"Pdk3"		38.8319	7.72162e-07	0.0729305	7.55055	0.129929	7.808
103445_at	15414	"Hoxb6"	HOXB6	38.742	8.04134e-07	0.0958918	5.60873	0.189761	9.1363
160503_at	14113	"Fbl"	FBL	38.7096	8.15956e-07	0.0894439	5.4987	0.827868	11.764
102657_at	15284	"Hlx1"	HLX1	38.6946	8.2151e-07	0.097276	2.9857	0.39874	9.2115
101008_at	56070	"Tcerg1"	TCERG1	38.6565	8.35741e-07	0.0889107	3.09435	0.602672	7.6745
103830_at	20613	"Snai1"	SNAI1	38.6065	8.54807e-07	0.0925267	4.75825	0.230323	7.8247
98914_at	66403	"Asf1a"	ASF1A	38.5831	8.63846e-07	0.0964525	3.21791	0.643404	10.4099
104002_at	27081	"Zfp275"		38.5485	8.77448e-07	0.0853106	2.93325	0.527855	9.1669
160166_r_at	67059	"Gtpbp9"	GTPBP9	38.5388	8.81292e-07	0.0880651	5.49911	0.827912	10.0219
102300_at	19400	"Rapsn"	RAPSN	38.5381	8.81538e-07	0.0874141	2.96596	0.450916	8.989
100884_at	14187	"Akr1b8"	AKR1B10	38.4363	9.22969e-07	0.0897056	3.65146	0.699284	10.3527
104641_f_at	668645	"EG668645"		38.384	9.44948e-07	0.0935669	2.81474	0.559438	10.8157
103381_at	69162	"Sec31a"	SEC31A	38.3624	9.5421e-07	0.0671253	8.25127	0.104668	9.331
161750_f_at	17967	"Ncam1"	NCAM1	38.3177	9.73614e-07	0.0847566	5.03911	0.792187	9.4397
101840_at	13649	"Egfr"	EGFR	38.2455	1.00581e-06	0.0813143	4.7631	0.755076	8.3323
98355_at	243277	"Gpr133"		38.1944	1.0292e-06	0.0865857	2.99648	0.559563	9.3597
92877_at	21810	"Tgfbi"	TGFBI	38.1883	1.03203e-06	0.0850461	3.07172	0.445041	8.7694
92496_at	53620	"Vamp5"	VAMP5	38.1811	1.03538e-06	0.0892521	2.86979	0.511393	9.8896
104071_at	212999	"Tnpo2"	TNPO2	38.1107	1.06876e-06	0.0842138	2.99607	0.47518	10.5086
100609_at	14962	"Cfb"	CFB	38.0754	1.08588e-06	0.0860936	3.06445	0.423527	7.1777
161154_at		""		38.0103	1.11819e-06	0.0909229	4.18446	0.276468	8.8236
96649_at	66958	"Txndc14"		37.9857	1.13064e-06	0.0905774	2.89689	0.556805	10.1073
92571_at	15525	"Hspa4"	HSPA4	37.975	1.13608e-06	0.0731786	7.52341	0.885926	10.0369
95745_g_at	11964	"Atp6v1a"	ATP6V1A	37.829	1.21322e-06	0.0905613	5.8966	0.826785	11.3935
92832_at	12703	"Socs1"	SOCS1	37.8221	1.21697e-06	0.0864968	7.08208	0.142447	8.7623
161688_r_at		""		37.8199	1.21821e-06	0.0981371	3.07488	0.373413	11.0999
100720_at	18458	"Pabpc1"	PABPC1	37.7643	1.24907e-06	0.0940233	3.74019	0.314419	12.2623
96165_at	677213	""		37.6512	1.3142e-06	0.0924613	4.27784	0.737002	11.4046
98927_at	19346	"Rab6"	RAB6A	37.5973	1.34646e-06	0.0870533	6.83835	0.863067	12.4746
100552_at	15979	"Ifngr1"	IFNGR1	37.521	1.39347e-06	0.0964407	3.03573	0.603006	8.5634
103685_at		""		37.497	1.40856e-06	0.080448	3.16114	0.450884	7.5898
92935_at	12395	"Runx1t1"	RUNX1T1	37.4843	1.41667e-06	0.0917099	5.16512	0.809716	7.806
94206_at	14790	"Grcc1"	C12orf57	37.4795	1.41967e-06	0.0822108	3.1496	0.571271	12.391
97347_at	108075	"Ltbp4"	LTBP4	37.4676	1.42732e-06	0.0862526	3.69731	0.650839	11.7085
160171_f_at	56360	"Acot9"		37.4586	1.43309e-06	0.08492	6.35514	0.142035	8.9777
161467_f_at	11931	"Atp1b1"	ATP1B1	37.4464	1.44099e-06	0.0931752	3.04592	0.598705	9.9265
98471_f_at	16580	"Kifc1"	KIFC1	37.4331	1.44964e-06	0.0921938	6.02134	0.161272	9.1326
99076_at	353187	"Nr1d2"	NR1D2	37.4191	1.45875e-06	0.0850543	2.87512	0.457301	9.4136
92777_at	16007	"Cyr61"	CYR61	37.419	1.45881e-06	0.0790846	3.18433	0.583251	7.7996
93324_at	12192	"Zfp36l1"	ZFP36L1	37.4089	1.46549e-06	0.0939854	5.17873	0.206769	9.2687
96862_at	104725	"1112B5Rik"	C14orf147	37.3596	1.49827e-06	0.0732396	2.92535	0.496087	10.2074
102290_at	11684	"Alox12"	ALOX12	37.3402	1.51138e-06	0.0980015	5.06467	0.210791	8.2704
102955_at	18030	"Nfil3"	NFIL3	37.2828	1.55091e-06	0.0862143	2.89444	0.527146	7.761
103985_at	26412	"Map4k2"	MAP4K2	37.2147	1.59906e-06	0.0965724	5.16943	0.806434	9.6467
161999_at		""		37.1965	1.61221e-06	0.0897262	4.92127	0.21335	7.0395
96180_at		""		37.1455	1.64953e-06	0.0886195	3.107	0.43337	7.0107
99509_s_at	16453	"Jak3"	JAK3	37.0152	1.74894e-06	0.096169	3.07585	0.387245	9.5328
160272_at	12417	"Cbx3"	CBX3	36.9634	1.79005e-06	0.0940273	5.77653	0.824927	10.9512
93214_at	108058	"Camk2d"	CAMK2D	36.9571	1.79515e-06	0.0932591	2.98415	0.587443	6.8556
100893_at	20773	"Sptlc2"	SPTLC2	36.9466	1.80362e-06	0.0909032	2.83566	0.516783	9.7323
161579_r_at	71514	"Sfpq"	SFPQ	36.8725	1.86454e-06	0.0863366	7.02318	0.867575	8.1747
93495_at	53381	"Prdx4"		36.8146	1.91366e-06	0.0919038	6.50577	0.8523	10.4259
161095_i_at		""		36.8095	1.91807e-06	0.0902785	6.22557	0.151988	5.5831
162262_f_at	27357	"Gyg"	GYG1	36.7505	1.96948e-06	0.0840912	3.02033	0.556329	8.4072
102002_at	54609	"Ubqln2"		36.6968	2.01748e-06	0.0930919	6.09599	0.843164	9.3034
93254_at	26413	"Mapk1"	MAPK1	36.6838	2.02932e-06	0.0538962	10.3108	0.921188	12.4364
96994_at	15248	"Hic1"	HIC1	36.6346	2.07459e-06	0.086713	2.88809	0.457886	9.7271
95485_at	15107	"Hadhsc"	HADH	36.569	2.13648e-06	0.0990356	4.36765	0.26204	10.064
103335_at	16859	"Lgals9"	LGALS9	36.5673	2.13814e-06	0.0972781	2.72483	0.526844	9.9034
103729_at	16772	"Lama1"	LAMA1	36.418	2.2861e-06	0.0791956	7.15122	0.873227	8.9481
94902_at	20657	"Sod3"	SOD3	36.2128	2.50616e-06	0.0948362	3.89061	0.309165	9.5834
102919_at	17135	"Mafk"	MAFK	36.2105	2.50869e-06	0.0914864	5.16354	0.180813	9.0131
162341_r_at	11677	"Akr1b3"	AKR1B1	36.0895	2.64835e-06	0.0887668	3.31486	0.374037	11.4015
102813_f_at	66663	"Ube1dc1"	UBE1DC1	36.0641	2.67869e-06	0.0680013	10.2695	0.906823	10.509
94810_at	14030	"Ewsr1"	EWSR1	35.9824	2.77838e-06	0.0726978	10.0196	0.900552	13.0586
94492_at	56431	"Dstn"	DSTN	35.9816	2.77937e-06	0.0860862	3.96085	0.678796	12.8207
160597_at	52392	"D1Ertd622e"	C5orf30	35.9211	2.85573e-06	0.0807719	3.13196	0.444889	8.7689
95641_at	211623	"Plac9"	PLAC9	35.8771	2.91248e-06	0.0843415	3.18083	0.596242	10.2913
94735_s_at	17232	"Mcpt9"		35.8516	2.94591e-06	0.0961715	5.99742	0.154617	6.6339
104680_at	51801	"Ramp1"	RAMP1	35.8238	2.98276e-06	0.0951719	2.98498	0.58878	10.4195
93869_s_at	12044	"Bcl2a1a"	BCL2A1	35.8195	2.98851e-06	0.0910684	3.64618	0.700375	9.2332
100909_at	76560	"Prss8"	PRSS8	35.7559	3.07465e-06	0.0956329	5.40342	0.178068	9.2975
97409_at	15944	"Irgm"	IRGM	35.7399	3.09682e-06	0.0862834	2.91773	0.475777	6.926
162372_f_at	19698	"Relb"	RELB	35.7391	3.09783e-06	0.0830636	7.59101	0.120826	8.3043
94147_at	18787	"Serpine1"	SERPINE1	35.734	3.10494e-06	0.0953056	2.86457	0.586532	6.9724
94997_at	59308	"Emcn"	EMCN	35.7265	3.11536e-06	0.0859552	2.98854	0.452158	8.846
101015_s_at	15976	"Ifnar2"	IFNAR2	35.5445	3.37938e-06	0.0826527	2.79632	0.499548	8.406
101822_at	17201	"Mc3r"	MC3R	35.3841	3.63056e-06	0.087088	3.54829	0.329644	9.4684
93151_at	12891	"Cpne6"	CPNE6	35.3611	3.66793e-06	0.0947859	4.06966	0.768665	10.9472
160165_at	22192	"Ube2m"	UBE2M	35.2306	3.88798e-06	0.0836957	3.11651	0.565948	9.8527
104225_at	69178	"Snx5"	SNX5	35.2163	3.91302e-06	0.0897162	2.9196	0.507442	8.0824
101959_r_at	664889	""		35.123	4.07928e-06	0.0893723	6.43739	0.876097	11.1914
99987_at	232976	"Zfp574"	ZNF574	35.0988	4.1236e-06	0.0116682	14.1608	0.982578	10.9663
99055_at	20446	"St6galnac2"	ST6GALNAC2	34.9206	4.46479e-06	0.0884944	5.97887	0.110289	7.8879
102788_s_at	18741	"Pitx2"	PITX2	34.914	4.478e-06	0.0984613	4.35252	0.766412	7.2762
101522_at	17112	"Tm4sf1"	TM4SF1	34.8859	4.53449e-06	0.0830105	3.01353	0.450753	6.3845
92677_s_at	12393	"Runx2"	RUNX2	34.8698	4.56723e-06	0.0911408	3.44057	0.338904	10.3051
92852_at	14268	"Fn1"	FN1	34.8696	4.56766e-06	0.0945166	2.77158	0.509958	10.1737
162096_at		""		34.8426	4.62284e-06	0.099735	4.50942	0.22985	7.0534
103924_at	52123	"Agpat5"	AGPAT5	34.8079	4.69505e-06	0.0959547	4.48603	0.780713	10.2582
160189_at	71207	"Nudt4"		34.7762	4.76188e-06	0.0986875	6.35804	0.152283	8.6953
98960_s_at	26879	"B3galnt1"	B3GALNT1	34.7409	4.83729e-06	0.0925447	2.88553	0.480259	7.3184
93092_at	14998	"H2-DMa"	HLA-DMA	34.6649	5.00397e-06	0.0914957	3.11328	0.611567	10.3765
98598_at	97714	"C78891"		34.5615	5.23991e-06	0.0959037	5.59552	0.160124	5.5364
93444_at	53314	"Batf"	BATF	34.4625	5.47621e-06	0.0882674	8.02514	0.112909	9.2439
93486_at	26457	"Slc27a1"	SLC27A1	34.4482	5.51111e-06	0.0996161	4.47369	0.224122	9.9174
95588_at	17117	"Amacr"	AMACR	34.3749	5.69383e-06	0.0966189	2.95624	0.598053	8.42
95020_at	16423	"Cd47"	CD47	34.3292	5.81081e-06	0.0862305	3.12846	0.564039	10.3351
162039_f_at	24044	"Scamp2"	SCAMP2	34.317	5.84252e-06	0.0920169	6.1579	0.137296	8.1191
96154_at	19703	"Renbp"		34.3126	5.85414e-06	0.085071	2.99864	0.445682	8.9196
103080_at	56045	"Samhd1"	SAMHD1	34.2673	5.97319e-06	0.096141	2.816	0.523268	8.4794
161056_at	381990	"Gm113"	ZBTB2	34.1857	6.194e-06	0.0846869	6.77692	0.0937972	8.498
162469_r_at	66445	"Cyc1"	CYC1	34.1498	6.29389e-06	0.0794354	10.5542	0.902789	13.3104
160391_at	76267	"Fads1"	FADS1	34.1206	6.37602e-06	0.0811374	3.1134	0.573201	10.6613
94549_at	66868	"Mfsd1"	MFSD1	34.1075	6.41335e-06	0.0865888	3.12547	0.425266	9.688
96214_at		""		34.0342	6.62583e-06	0.0919124	4.13757	0.267193	8.6949
97368_at	11640	"Akap1"	AKAP1	34.0282	6.64344e-06	0.0812756	7.57069	0.104191	10.3417
96870_at	11429	"Aco2"	ACO2	34.0144	6.68453e-06	0.0918099	3.03472	0.582587	13.3066
98059_s_at	16905	"Lmna"	LMNA	33.9642	6.83522e-06	0.0883338	2.80746	0.474507	11.2643
161120_r_at	233870	"Tufm"	TUFM	33.9051	7.01731e-06	0.0955079	4.4418	0.249438	9.6532
160626_at	17876	"Myef2"	MYEF2	33.9032	7.02317e-06	0.0921549	3.18872	0.611559	9.1099
102112_s_at		""		33.8092	7.32295e-06	0.0964871	5.20785	0.17892	9.9022
96748_i_at	238257	"Tmem3b"	TMEM30B	33.7946	7.37039e-06	0.0941466	2.77117	0.54717	7.2032
161737_at	217109	"Utp18"	UTP18	33.7908	7.38285e-06	0.0886253	6.72504	0.125132	8.1173
162425_f_at	54131	"Irf3"	IRF3	33.7743	7.43726e-06	0.0983542	5.71444	0.14764	5.8833
92477_at	20729	"Spin"	SPIN	33.7575	7.49306e-06	0.0778007	8.52985	0.898343	10.6908
99056_at	13180	"Pcbd1"	PCBD1	33.7555	7.49974e-06	0.0959952	5.25325	0.815136	9.3649
94304_at	11749	"Anxa6"	ANXA6	33.7322	7.57756e-06	0.0904295	3.20361	0.379759	10.9344
102095_f_at	94214	"Spock2"		33.607	8.01091e-06	0.0981218	2.70748	0.536739	6.9282
104761_at	71914	"Antxr2"	ANTXR2	33.4618	8.54406e-06	0.0990441	2.76996	0.489627	8.4511
96110_at	12408	"Cbr1"	CBR1	33.4544	8.57227e-06	0.0977922	2.80231	0.553861	9.4278
93603_at	18100	"Mrpl4"	MRPL40	33.2732	9.28996e-06	0.0871322	3.0728	0.427777	9.0789
93196_at	52348	"Vps37a"	VPS37A	33.2017	9.58924e-06	0.0999097	6.50567	0.131432	5.5982
98498_at	12369	"Casp7"	CASP7	33.1057	1.00061e-05	0.0894351	7.04927	0.118363	8.0235
92450_at	20498	"Slc12a4"	SLC12A4	32.9709	1.06219e-05	0.086238	2.93278	0.52255	10.2547
160970_at	18286	"Odf2"	ODF2	32.9654	1.0648e-05	0.0972139	3.42947	0.653488	8.4534
102208_at	54613	"St3gal6"	ST3GAL6	32.9231	1.08491e-05	0.0956872	2.76358	0.499175	8.5835
98061_at	66911	"Nudt16l1"	NUDT16L1	32.8082	1.14156e-05	0.0999019	9.23533	0.892076	10.3904
93921_at	224727	"Bat3"	BAT3	32.8062	1.14257e-05	0.095613	6.31061	0.122087	8.9334
102791_at	16913	"Psmb8"	PSMB8	32.7991	1.14617e-05	0.0959046	3.49522	0.360497	8.5181
93402_i_at	11798	"Birc4"		32.7245	1.18462e-05	0.000190235	51.1018	0.992276	9.9659
93043_at	20320	"Nptn"	NPTN	32.6471	1.22592e-05	0.0963988	5.41363	0.840989	11.7594
101011_at	12464	"Cct4"	CCT4	32.6279	1.23636e-05	0.0995766	6.56834	0.876647	12.2346
96790_f_at	319625	"Galm"	GALM	32.5738	1.2663e-05	0.0883295	2.86491	0.5281	8.627
102113_f_at	22122	"Tsta3"	TSTA3	32.4666	1.3278e-05	0.0922505	2.8883	0.44946	10.7915
161454_r_at	671051	""		32.4306	1.34911e-05	0.0973882	3.6944	0.282042	9.0724
97557_at	30933	"Tor2a"	TOR2A	32.3346	1.40759e-05	0.0919929	3.00252	0.426578	8.9693
92487_at	20680	"Sox7"	SOX7	32.26	1.45475e-05	0.0912283	3.00294	0.481009	9.0564
104143_at	56358	"Copz2"	COPZ2	32.0726	1.58029e-05	0.0866033	2.88671	0.465372	9.6739
93482_at	107589	"Mylk"	MYLK	31.8064	1.77727e-05	0.0985743	5.97145	0.847992	12.1161
93887_at	17475	"Mpdz"	MPDZ	31.6506	1.90368e-05	0.0960272	7.11183	0.118825	7.2363
95358_at	18718	"Pip5k2a"	PIP5K2A	31.6257	1.92463e-05	0.0924066	2.89659	0.484183	9.146
100307_at	18032	"Nfix"	NFIX	31.5879	1.95697e-05	0.0907356	2.80965	0.472463	8.1335
93769_at	66147	"Necap2"	NECAP2	31.5681	1.97417e-05	0.0981736	2.87576	0.430511	9.9556
94002_at	26965	"Cul1"	CUL1	31.4596	2.07081e-05	0.0619916	10.2446	0.933153	11.542
99461_at	15163	"Hcls1"	HCLS1	31.4569	2.07323e-05	0.091365	2.86582	0.464144	8.6995
160558_at	11652	"Akt2"	AKT2	31.386	2.13902e-05	0.099501	2.65113	0.488375	11.0463
104092_at	170707	"Usp48"	USP48	31.3452	2.17773e-05	0.0904197	2.83443	0.539272	9.8519
96560_at	17920	"Myo6"	MYO6	30.877	2.67578e-05	0.0978868	2.74808	0.519586	8.2649
94954_at	52206	"Anapc4"	ANAPC4	30.8515	2.70591e-05	0.0997759	3.55357	0.679989	11.0066
98544_at	14923	"Guk1"	GUK1	30.7846	2.78661e-05	0.096615	3.3011	0.62588	10.2556
96348_at	66853	"Pnpla2"	PNPLA2	30.7822	2.78951e-05	0.0928964	2.77591	0.484311	11.4889
100608_at	268656	"Sptlc1"	SPTLC1	30.7727	2.80116e-05	0.0985824	2.95335	0.587846	10.3269
97769_at	19220	"Ptgfr"	PTGFR	30.7286	2.85601e-05	0.0877083	2.8171	0.487952	7.5223
98507_at	217166	"Nr1d1"	NR1D1	30.6003	3.02139e-05	0.0982504	2.86349	0.567812	9.6926
104255_at	225288	"Fhod3"	FHOD3	30.1479	3.68433e-05	0.0935616	3.10076	0.424653	7.9417
161578_r_at		""		30.0455	3.85325e-05	0.0853246	3.04552	0.435092	7.7069
160353_i_at	17164	"Mapkapk2"	MAPKAPK2	29.9375	4.03988e-05	0.0938422	3.01348	0.428531	7.55
92424_at	103836	"Zfp692"	ZNF692	29.8865	4.13107e-05	0.0966074	2.84879	0.566096	8.2454
94878_at	83962	"Btbd1"	BTBD1	29.6803	4.52078e-05	0.0915112	2.75548	0.474928	10.8169
95135_at	68041	"Mid1ip1"		29.5978	4.68675e-05	0.0954948	3.20244	0.614778	11.0529
101368_at	18617	"Rhox5"		29.5574	4.77021e-05	0.0950653	8.5788	0.0999909	7.3998
101989_at	22273	"Uqcrc1"	UQCRC1	29.4947	4.90269e-05	0.0955369	2.73659	0.486723	12.1054
92804_at	245841	"Polr2h"	POLR2H	29.4071	5.09398e-05	0.0979462	6.38872	0.907076	10.4962
160827_at	74030	"Rin2"	RIN2	29.3646	5.18936e-05	0.0916541	3.16978	0.60256	10.4359
102790_at	23922	"Jtb"	JTB	29.2669	5.41526e-05	0.0725931	6.7163	0.0186163	10.7298
95635_g_at	104457	"611K14Rik"		28.9889	6.11324e-05	0.0837089	7.50201	0.0598824	9.6319
160489_at	21928	"Tnfaip2"	TNFAIP2	28.9811	6.13388e-05	0.0988987	2.74026	0.537748	10.2176
93815_at	66075	"Chchd3"	CHCHD3	28.8529	6.48621e-05	0.0983092	3.20291	0.390537	10.7555
104554_at	13864	"Nr2f6"	NR2F6	28.741	6.81015e-05	0.0998334	6.26261	0.119157	9.3859
102054_at	11736	"Ankfy1"	ANKFY1	28.6317	7.1418e-05	0.090176	2.85528	0.463983	9.9539
98571_s_at	17938	"Naca"		28.5034	7.55143e-05	0.0733013	8.97293	0.936122	13.2328
97987_at	16005	"Igfals"	IGFALS	28.4022	7.89091e-05	0.0876326	3.88574	0.294229	9.4204
94063_at	20351	"Sema4a"	SEMA4A	28.0411	9.2301e-05	0.0951158	2.94096	0.435173	10.198
104082_at	19328	"Rab12"		28.0007	9.39344e-05	0.0907952	14.1263	0.921497	11.7425
99666_at	12974	"Cs"	CS	27.9189	9.73247e-05	0.0989053	4.43446	0.237509	11.0147
97926_s_at	19016	"Pparg"	PPARG	27.7426	0.00010505	0.0875961	3.06186	0.442397	6.1762
97293_at	236732	"Rbm1"		27.3432	0.000124863	0.0948649	3.00899	0.597624	9.0114
104406_at	64292	"Ptges"	PTGES	27.1313	0.000136834	0.094239	3.08889	0.409297	8.2611
97828_at	30954	""	0	26.5022	0.000179444	0.0996803	3.02984	0.418688	9.5906
99807_r_at	14349	"Fv1"		26.3509	0.000191504	0.0906549	7.85141	0.0695532	6.9982
95488_at	218236	"BC134"	FAM120A	26.1523	0.000208554	0.0552836	20.9041	0.948095	12.0023
92444_f_at	22640	"Zfp1"	ZFP1	26.1074	0.000212613	0.0983708	2.67604	0.525389	9.5114
98849_at	66817	"Tmem17"	TMEM170	25.668	0.000256676	0.0956843	2.86033	0.455166	7.794
98627_at	16008	"Igfbp2"	IGFBP2	25.6477	0.000258916	0.0892606	2.91972	0.459808	8.4982
103423_at	13056	"Cyb561"	CYB561	25.6344	0.000260397	0.0982158	2.80354	0.483	10.368
101067_at	67707	"Mrpl24"		25.0186	0.000338756	0.0929022	2.7234	0.484598	10.3525
161147_f_at		""		24.6223	0.00040104	0.0769623	13.8284	0.937221	11.3653
97921_at	11603	"Agrin"	AGRIN	23.2221	0.000725409	0.0985502	2.88564	0.561436	10.6024
