# Supplementary material for: Switch-like genes populate cell communication pathways and are enriched for extracellular proteins
Source: BMC Genomics. 2008 Jan 4;9:3. doi: 10.1186/1471-2164-9-3 (PMC2257939; doi:10.1186/1471-2164-9-3)
Supplement: Additional file 2 — Bimodal genes with altered modes of expression in diabetes. This table identifies bimodal genes that switch between high and low modes of expression in type I and II diabetes vs. normal within various tissue types. [file 1471-2164-9-3-S2.xls]

## Sheet: Sheet1
Bimodal genes that switch between high and low modes of expression in disease vs. normal
diabeticT1		diabeticT1		diabeticT1		diabeticT1		diabeticT2		diabeticT2		diabeticT2		diabeticT2
heart		muscle		pancreas		peripheral_blood		adipose		liver		muscle		pancreas
Entrez ID	Symbol	Entrez ID	Symbol	Entrez ID	Symbol	Entrez ID	Symbol	Entrez ID	Symbol	Entrez ID	Symbol	Entrez ID	Symbol	Entrez ID	Symbol
"On" to "Off"		"On" to "Off"		"On" to "Off"		"On" to "Off"		"On" to "Off"		"On" to "Off"		"On" to "Off"		"On" to "Off"
12372	Casq1	104759	Pld4	16979	Lrrn1	100273	Osbpl9	11537	Cfd	103784	AI553587	104759	Pld4	11475	Acta2
14245	Lpin1	106957	Slc39a6	66868	Mfsd1	110956	D17H6S56E-5	13032	Ctsc	11770	Fabp4	110956	D17H6S56E-5	17178	Fxyd3
19951	Rpl32	108058	Camk2d	"Off" to "On"		13032	Ctsc	70564	573469M1Rik	11974	Atp6ve	114584	Clic1	73824	1118H2Rik
213742	Xist	110956	D17H6S56E-5	11461	Actb	14964	H2-D1	"Off" to "On"		14594	Ggta1	11464	Actc1	"Off" to "On"
22145	Tuba4	114584	Clic1	13057	Cyba	15006	H2-Q1	52331	D5Ertd593e	15957	Ifit1	11474	Actn3	110196	Fdps
29856	Smtn	11464	Actc1	13717	Eln	15013	H2-Q2	67547	Slc39a8	17869	Myc	11537	Cfd	12386	Ctnna2
56695	Pnkd	11576	Afp	15568	Elavl1	21778	Tex9			17970	Ncf2	11932	Atp1b2	13628	Eef1a2
66350	Pla2g12a	11754	Aoc3	17064	Cd93	54123	Irf7			19206	Ptch1	11974	Atp6ve	14245	Lpin1
76073	Pcgf5	12010	B2m	18032	Nfix	64138	Ctsz			20296	Ccl2	12010	B2m	15568	Elavl1
"Off" to "On"		12044	Bcl2a1a	18458	Pabpc1	66231	Thoc7			20324	Sdpr	12044	Bcl2a1a	16004	Igf2r
106957	Slc39a6	12111	Bgn	19672	Rcn1	66585	Wdr57			21846	Tie1	12111	Bgn	18102	Nme1
11722	Amy1	12332	Capg	20819	Srst	669118				230257	Rod1	12299	Cacng1	18458	Pabpc1
15950	Ifi23	12385	Ctnna1	52538	Acaa2	77605	H2afv			30954		12321	Calu	18481	Pak3
17840	Mup1	12406	Serpinh1	53624	Cldn7	80744	BC3993			77040	Atg16l1	12332	Capg	20195	S1a11
20719	Serpinb6a	12490	Cd34	53895	Clpp	94063	Mrpl16			"Off" to "On"		12385	Ctnna1	27280	Phlda3
21743	Inmt	12495	Entpd1	66488	2139E21Rik	97541	Qars			11430	Acox1	12490	Cd34	53420	Syt5
243277	Gpr133	12506	Cd48	67451	Pkp2	"Off" to "On"				11732	Ank	12506	Cd48	53624	Cldn7
26900	Ddx3y	12508	Cd53	69178	Snx5	20317	Serpinf1			12053	Bcl6	12508	Cd53	66193	11149F12Rik
26908	Eif2s3y	12606	Cebpa	76263	Gstk1	20446	St6galnac2			14675	Gna14	12772	Ccr2	66663	Ube1dc1
57266	Cxcl14	12772	Ccr2			20639	Snrpb2			15437	Hoxd8	12774	Ccr5	94275	Maged1
67896	Ccdc8	12774	Ccr5			26900	Ddx3y			17920	Myo6	12819	Col15a1
68133	Gcsh	12798	Cnn2			26908	Eif2s3y			18682	Phkg1	12822	Col18a1
80744	BC3993	12819	Col15a1			54139	Irf6			20465	Sim2	12825	Col3a1
		12822	Col18a1			544988				243277	Gpr133	12827	Col4a2
		12825	Col3a1			64292	Ptges			668645	EG668645	12843	Col1a2
		12827	Col4a2			72061	21111I1Rik			66868	Mfsd1	13032	Ctsc
		12833	Col6a1									13040	Ctss
		12837	Col8a1									13057	Cyba
		12842	Col1a1									13136	Cd55
		12843	Col1a2									13713	Elk3
		13032	Ctsc									13717	Eln
		13040	Ctss									14017	Evi2a
		13057	Cyba									14089	Fap
		13132	Dab2									14264	Fmod
		13649	Egfr									14268	Fn1
		13713	Elk3									14727	Gp49a
		13717	Eln									14778	Gpx3
		14017	Evi2a									14815	Nr3c1
		14264	Fmod									14886	Gtf2i
		14727	Gp49a									14960	H2-Aa
		14960	H2-Aa									14961	H2-Ab1
		14961	H2-Ab1									14964	H2-D1
		14964	H2-D1									14969	H2-Eb1
		14969	H2-Eb1									14998	H2-DMa
		14998	H2-DMa									15006	H2-Q1
		15006	H2-Q1									15018	H2-Q7
		15018	H2-Q7									15162	Hck
		15162	Hck									15900	Irf8
		15439	Hp									15950	Ifi23
		15900	Irf8									15951	Ifi24
		15951	Ifi24									15957	Ifit1
		15957	Ifit1									15976	Ifnar2
		15976	Ifnar2									15979	Ifngr1
		15979	Ifngr1									16019	Igh-6
		16012	Igfbp6									16197	Il7r
		16197	Il7r									16414	Itgb2
		16411	Itgax									16792	Laptm5
		16414	Itgb2									16854	Lgals3
		16792	Laptm5									16859	Lgals9
		16859	Lgals9									16952	Anxa1
		16952	Anxa1									16985	Lsp1
		16985	Lsp1									17022	Lum
		17060	Blnk									17060	Blnk
		17118	Marcks									17105	Lyzs
		17150	Mfap2									17118	Marcks
		17181	Matn2									17150	Mfap2
		17263	Gtl2									17155	Man1a
		17313	Mgp									17181	Matn2
		17329	Cxcl9									17196	Mbp
		17392	Mmp3									17263	Gtl2
		17476	Mpeg1									17313	Mgp
		17886	Myh9									17392	Mmp3
		17970	Ncf2									17476	Mpeg1
		18074	Nid2									17970	Ncf2
		18301	Fxyd5									18074	Nid2
		18458	Pabpc1									18295	Ogn
		18636	Cfp									18301	Fxyd5
		18718	Pip5k2a									18458	Pabpc1
		18826	Lcp1									18636	Cfp
		18830	Pltp									18718	Pip5k2a
		19038	Ppic									18746	Pkm2
		19223	Ptgis									18826	Lcp1
		19240	Tmsb1									18830	Pltp
		19261	Sirpa									19038	Ppic
		19264	Ptprc									19240	Tmsb1
		19737	Rgs5									19261	Sirpa
		20130	Rras									19264	Ptprc
		20194	S1a1									20195	S1a11
		20195	S1a11									20266	Scn1b
		20249	Scd1									20296	Ccl2
		20317	Serpinf1									20317	Serpinf1
		20351	Sema4a									20556	Slfn2
		20556	Slfn2									20692	Sparc
		20666	Sox11									211623	Plac9
		20672	Sox18									217430	Pqlc3
		20692	Sparc									21810	Tgfbi
		211623	Plac9									21838	Thy1
		21354	Tap1									21923	Tnc
		217430	Pqlc3									21927	Tnfaip1
		21838	Thy1									22177	Tyrobp
		21923	Tnc									22192	Ube2m
		21938	Tnfrsf1b									227753	Gsn
		22177	Tyrobp									230257	Rod1
		22323	Vasp									232157	Mobk1b
		230257	Rod1									236900	Pdk3
		231507	Plac8									238257	Tmem3b
		232157	Mobk1b									23833	Cd52
		236900	Pdk3									26879	B3galnt1
		23833	Cd52									27226	Pla2g7
		26879	B3galnt1									28146	D3Ucla1
		29856	Smtn									30933	Tor2a
		30933	Tor2a									326618	Tpm4
		326618	Tpm4									353187	Nr1d2
		50918	Myadm									50795	Sh3bgr
		54123	Irf7									50918	Myadm
		54354	Rassf5									52392	D1Ertd622e
		54519	Apbb1ip									52398	39336
		56045	Samhd1									54123	Irf7
		56358	Copz2									54153	Rasa4
		56628										54354	Rassf5
		56693	Crtap									54519	Apbb1ip
		56722	Litaf									56045	Samhd1
		65972	Ifi3									56628
		669118										56693	Crtap
		67896	Ccdc8									56722	Litaf
		71914	Antxr2									56772	Mllt11
		73656	Ms4a6c									58809	Rnase4
		74030	Rin2									630499	EG63499
		81799	C1qtnf3									64138	Ctsz
		94176	Dock2									65972	Ifi3
		"Off" to "On"										66147	Necap2
		11722	Amy1									66868	Mfsd1
		11782	Ap4s1									669118
		11992	Auh									67437	Ssr3
		12491	Cd36									67896	Ccdc8
		14245	Lpin1									71914	Antxr2
		14470	Rabac1									73656	Ms4a6c
		14694	Gnb2l1									74030	Rin2
		15108	Hadh2									76453	Prss23
		15254	Hint1									81799	C1qtnf3
		15275	Hk1									83962	Btbd1
		16832	Ldhb									94176	Dock2
		171486	Cd99l2									"Off" to "On"
		18100	Mrpl4									104158	Ces3
		19126	Prom1									11812	Apoc1
		19328	Rab12									11931	Atp1b1
		19775	Xpr1									11992	Auh
		20603	Sms									12491	Cd36
		216350	Tspan8									12683	Cidea
		21689	Tekt1									15108	Hadh2
		21743	Inmt									15122	Hba-a1
		22640	Zfp1									15275	Hk1
		22758	Zfp96									16531	Kcnma1
		23999	Ptk9l									16832	Ldhb
		27883	D16H22S68E									18082	Nipsnap1
		30057	Timm8b									19013	Ppara
		53895	Clpp									19126	Prom1
		57312	Mrps31									232341	Wnk1
		66231	Thoc7									23999	Ptk9l
		66350	Pla2g12a									27883	D16H22S68E
		66448	Mrpl2									30057	Timm8b
		66488	2139E21Rik									56615	Mgst1
		67023	21315L1Rik									66350	Pla2g12a
		67442	Retsat									66488	2139E21Rik
		67887	Tmem66									669888
		68494	11111C6Rik									67023	21315L1Rik
		68616	Gdpd3									67442	Retsat
		79059	Nme3									94214	Spock2
