# Supplementary material for: Switch-like genes populate cell communication pathways and are enriched for extracellular proteins
Source: BMC Genomics. 2008 Jan 4;9:3. doi: 10.1186/1471-2164-9-3 (PMC2257939; doi:10.1186/1471-2164-9-3)
Supplement: Additional file 3 — Transcription factor genes with bimodal expression. This table lists bimodal genes identified as transcription factor coding in the Transfac Professional Database. [file 1471-2164-9-3-S3.xls]

## Sheet: Sheet1
Switch-like genes from the MGU74Av2 array with transcription factor activity
Entrez ID	Gene Symbol	Gene Name
'11450'	'Adipoq'	'"adiponectin, C1Q and collagen domain containing"'
'14797'	'Aes'	'amino-terminal enhancer of split'
'12053'	'Bcl6'	'B-cell leukemia/lymphoma 6'
'12389'	'Cav1'	'"caveolin, caveolae protein 1"'
'12606'	'Cebpa'	'"CCAAT/enhancer binding protein (C/EBP), alpha"'
'12609'	'Cebpd'	'"CCAAT/enhancer binding protein (C/EBP), delta"'
'13170'	'Dbp'	'D site albumin promoter binding protein'
'13390'	'Dlx1'	'distal-less homeobox 1'
'13392'	'Dlx2'	'distal-less homeobox 2'
'13713'	'Elk3'	'"ELK3, member of ETS oncogene family"'
'14009'	'Etv1'	'ets variant gene 1'
'14281'	'Fos'	'FBJ osteosarcoma oncogene'
'15375'	'Foxa1'	'forkhead box A1'
'15227'	'Foxf1a'	'forkhead box F1a'
'15228'	'Foxg1'	'forkhead box G1'
'14462'	'Gata3'	'GATA binding protein 3'
'14465'	'Gata6'	'GATA binding protein 6'
'14884'	'Gtf2h1'	'"general transcription factor II H, polypeptide 1"'
'14886'	'Gtf2i'	'general transcription factor II I /// similar to General transcription factor II-I (GTFII-I) (TFII-I) (Bruton tyrosine kinase-associated protein 135) (BTK-associated protein 135) (BAP-135)'
'15248'	'Hic1'	'hypermethylated in cancer 1'
'15284'	'Hlx1'	'H2.0-like homeo box 1 (Drosophila)'
'15403'	'Hoxa6'	'homeo box A6'
'15414'	'Hoxb6'	'homeo box B6'
'15425'	'Hoxc6'	'homeo box C6'
'15437'	'Hoxd8'	'homeo box D8'
'15904'	'Id4'	'inhibitor of DNA binding 4'
'54131'	'Irf3'	'interferon regulatory factor 3'
'54139'	'Irf6'	'interferon regulatory factor 6'
'54123'	'Irf7'	'interferon regulatory factor 7'
'15900'	'Irf8'	'interferon regulatory factor 8'
'16373'	'Irx3'	'Iroquois related homeobox 3 (Drosophila)'
'16600'	'Klf4'	'Kruppel-like factor 4 (gut)'
'17135'	'Mafk'	'"v-maf musculoaponeurotic fibrosarcoma oncogene family, protein K (avian)"'
'17260'	'Mef2c'	'myocyte enhancer factor 2C'
'17286'	'Meox2'	'mesenchyme homeobox 2'
'17537'	'Mrg2'	'myeloid ecotropic viral integration site-related gene 2'
'17863'	'Myb'	'myeloblastosis oncogene'
'17869'	'Myc'	'myelocytomatosis oncogene'
'17876'	'Myef2'	'"myelin basic protein expression factor 2, repressor"'
'18018'	'Nfatc1'	'"nuclear factor of activated T-cells, cytoplasmic, calcineurin-dependent 1"'
'18032'	'Nfix'	'nuclear factor I/X'
'18088'	'Nkx2-2'	'"NK2 transcription factor related, locus 2 (Drosophila)"'
'217166'	'Nr1d1'	'"nuclear receptor subfamily 1, group D, member 1"'
'353187'	'Nr1d2'	'"nuclear receptor subfamily 1, group D, member 2"'
'13865'	'Nr2f1'	'"nuclear receptor subfamily 2, group F, member 1"'
'13864'	'Nr2f6'	'"nuclear receptor subfamily 2, group F, member 6"'
'14815'	'Nr3c1'	'"nuclear receptor subfamily 3, group C, member 1"'
'18508'	'Pax6'	'paired box gene 6'
'18741'	'Pitx2'	'paired-like homeodomain transcription factor 2'
'22634'	'Plagl1'	'pleiomorphic adenoma gene-like 1'
'18985'	'Pou2af1'	'"POU domain, class 2, associating factor 1"'
'19013'	'Ppara'	'peroxisome proliferator activated receptor alpha'
'19016'	'Pparg'	'peroxisome proliferator activated receptor gamma'
'18933'	'Prrx1'	'paired related homeobox 1'
'19242'	'Ptn'	'pleiotrophin'
'19290'	'Pura'	'purine rich element binding protein A'
'19698'	'Relb'	'avian reticuloendotheliosis viral (v-rel) oncogene related B'
'19724'	'Rfx1'	'"regulatory factor X, 1 (influences HLA class II expression)"'
'12393'	'Runx2'	'runt related transcription factor 2'
'20471'	'Six1'	'sine oculis-related homeobox 1 homolog (Drosophila)'
'20613'	'Snai1'	'snail homolog 1 (Drosophila)'
'20665'	'Sox1'	'SRY-box containing gene 10'
'20672'	'Sox18'	'SRY-box containing gene 18'
'20674'	'Sox2'	'SRY-box containing gene 2'
'20680'	'Sox7'	'SRY-box containing gene 7'
'21674'	'Sry'	'sex determining region of Chr Y'
'20852'	'Stat6'	'signal transducer and activator of transcription 6'
'20024'	'Sub1'	'SUB1 homolog (S. cerevisiae) /// similar to Activated RNA polymerase II transcriptional coactivator p15 precursor (SUB1 homolog) (Positive cofactor 4) (PC4) (p14) (Single-stranded DNA-binding protein p9)'
'21374'	'Tbp'	'TATA box binding protein'
'21414'	'Tcf7'	'"transcription factor 7, T-cell specific"'
'21815'	'Tgif'	'TG interacting factor'
'21681'	'Thoc4'	'THO complex 4'
'21833'	'Thra'	'thyroid hormone receptor alpha'
'21909'	'Tlx2'	'"T-cell leukemia, homeobox 2"'
'21417'	'Zfhx1a'	'zinc finger homeobox 1a'
'22685'	'Zfp239'	'zinc finger protein 239'
